# Supplementary material for: RNA sequencing-based analysis of gallbladder cancer reveals the importance of the liver X receptor and lipid metabolism in gallbladder cancer
Source: Oncotarget. 2016 May 5;7(23):35302–12. doi: 10.18632/oncotarget.9181 (PMC5085230; doi:10.18632/oncotarget.9181)
Supplement: Supplementary file 2 [file oncotarget-07-35302-s002.xlsx]

## Sheet: Sheet1
	logFC	logCPM	p.value	padj	ttest.pval	mod.padj
APOA1	-6.78173	8.3286	3.10643e-28	5.99901e-24	0.229883	0.229883
APOH	-6.73344	9.00682	6.52669e-28	5.99901e-24	0.220942	0.220942
ALB	-6.76537	13.7515	7.43771e-28	5.99901e-24	0.247699	0.247699
CYP1A1	-7.53763	2.73266	1.94098e-27	1.17415e-23	0.0697349	0.0697349
SERPINC1	-6.64014	7.35948	4.27599e-27	2.06932e-23	0.228841	0.228841
AHSG	-6.59464	7.73175	9.15718e-27	3.69294e-23	0.203057	0.203057
PLG	-6.5137	8.55285	1.31692e-26	4.55221e-23	0.197563	0.197563
TF	-6.45997	9.48594	2.66544e-26	8.06197e-23	0.230647	0.230647
SLC22A1	-6.48973	5.73519	6.09762e-26	1.63938e-22	0.159256	0.159256
HPD	-6.44092	6.48921	7.3028e-26	1.76706e-22	0.210915	0.210915
APOA2	-6.37674	7.73525	8.80981e-26	1.90021e-22	0.265882	0.265882
PGLYRP2	-6.65761	4.07138	9.42369e-26	1.90021e-22	0.164444	0.164444
HP	-6.31489	10.7703	1.70525e-25	3.174e-22	0.210636	0.210636
SAA4	-6.48136	4.62239	1.86444e-25	3.22242e-22	0.213761	0.213761
FABP1	-6.37842	5.9189	3.3392e-25	5.05879e-22	0.298854	0.298854
CFHR1	-6.31368	6.7228	3.34507e-25	5.05879e-22	0.237038	0.237038
HRG	-6.25465	8.07263	5.99223e-25	8.0361e-22	0.264277	0.264277
F9	-6.25002	6.51452	6.12859e-25	8.0361e-22	0.280884	0.280884
APOC3	-6.26209	7.30131	6.31012e-25	8.0361e-22	0.275185	0.275185
AFM	-6.20425	6.57575	8.60098e-25	1.04059e-21	0.206514	0.206514
CYP2E1	-6.18549	9.27299	1.49325e-24	1.72057e-21	0.216756	0.216756
KNG1	-6.1705	7.58311	1.95913e-24	2.15478e-21	0.228589	0.228589
TTR	-6.13566	7.18902	2.37293e-24	2.49642e-21	0.123194	0.123194
AMBP	-6.1581	8.04109	2.73057e-24	2.65492e-21	0.0559042	0.0559042
CFHR2	-6.21924	5.4245	2.74303e-24	2.65492e-21	0.19271	0.19271
ACSM2B	-6.2242	5.15529	4.41727e-24	3.97711e-21	0.339416	0.339416
VTN	-6.08997	8.09176	4.43782e-24	3.97711e-21	0.044454	0.044454
LPA	-6.12785	5.40662	4.80288e-24	4.15055e-21	0.137631	0.137631
HAO1	-6.16202	4.99498	5.62522e-24	4.63405e-21	0.256773	0.256773
SERPINA11	-6.14876	4.46466	5.7454e-24	4.63405e-21	0.313291	0.313291
F2	-6.11665	6.69438	6.01506e-24	4.69504e-21	0.239462	0.239462
ITIH1	-6.04166	7.32707	8.27421e-24	6.2566e-21	0.212769	0.212769
F13B	-6.19143	4.1166	8.69548e-24	6.3759e-21	0.124148	0.124148
FGA	-6.04332	10.9628	1.01592e-23	7.23004e-21	0.26539	0.26539
APOC4	-6.06125	7.01754	1.32864e-23	9.18546e-21	0.264754	0.264754
HPX	-6.00049	7.78283	1.37472e-23	9.24002e-21	0.256346	0.256346
UGT2B10	-6.06588	5.88995	1.43472e-23	9.3827e-21	0.000779354	0.000779354
ASGR2	-6.10366	4.97054	1.74716e-23	1.11253e-20	0.0723982	0.0723982
CYP2C8	-5.99922	6.89627	2.38648e-23	1.48066e-20	0.0911868	0.0911868
CYP3A4	-6.05175	7.43859	3.39698e-23	2.05492e-20	0.243653	0.243653
APOB	-5.94528	11.957	4.18978e-23	2.47269e-20	0.206778	0.206778
FGG	-5.92922	10.1301	5.02396e-23	2.8944e-20	0.240133	0.240133
GYS2	-6.07631	4.5849	5.71756e-23	3.21739e-20	0.213045	0.213045
RBP4	-5.93424	8.14051	6.37306e-23	3.50475e-20	0.167674	0.167674
DAO	-6.5518	2.16904	7.84658e-23	4.21919e-20	0.122248	0.122248
FGF19	-5.93473	4.95186	9.97895e-23	5.24914e-20	0.557374	0.557374
CPB2	-5.92075	6.53568	1.04754e-22	5.32103e-20	0.0659709	0.0659709
SERPINA7	-5.95457	4.50769	1.05554e-22	5.32103e-20	0.227525	0.227525
UGT2B7	-5.91955	6.30091	1.21996e-22	6.02435e-20	0.0446637	0.0446637
APCS	-5.87592	6.30486	1.58898e-22	7.6897e-20	0.03094	0.03094
APOA5	-5.98097	4.18427	1.68748e-22	8.00626e-20	0.233457	0.233457
CES1	-5.91889	7.77558	1.75126e-22	8.14909e-20	0.00259458	0.00259458
FGB	-5.81836	10.4098	1.81649e-22	8.29314e-20	0.24932	0.24932
DPYS	-5.83227	5.32485	2.5853e-22	1.13884e-19	0.0930882	0.0930882
AGXT	-5.84554	5.95432	2.58859e-22	1.13884e-19	0.239897	0.239897
CHRNA4	-5.90114	3.74205	2.93512e-22	1.26823e-19	0.193212	0.193212
RDH16	-5.81734	5.01723	3.05766e-22	1.298e-19	0.252913	0.252913
HSD17B6	-5.8098	5.74503	3.94313e-22	1.64503e-19	0.128943	0.128943
ARG1	-5.9067	5.51731	5.06465e-22	2.07711e-19	0.136658	0.136658
BHMT	-5.73274	6.6256	5.25419e-22	2.11893e-19	0.180104	0.180104
C8B	-5.74914	5.91003	5.73488e-22	2.27487e-19	0.270229	0.270229
SLC25A47	-5.74934	4.36378	5.85553e-22	2.28526e-19	0.225447	0.225447
PKLR	-6.05713	3.76039	6.37223e-22	2.44744e-19	0.212817	0.212817
PRODH2	-6.48799	2.00319	7.53067e-22	2.84718e-19	0.272909	0.272909
ITIH2	-5.7557	8.18843	7.82025e-22	2.91118e-19	0.238322	0.238322
CFHR4	-5.81631	4.10089	7.99839e-22	2.92566e-19	0.341562	0.341562
HFE2	-5.95338	3.68875	8.10098e-22	2.92566e-19	0.133243	0.133243
ITIH3	-5.72546	7.27446	9.72172e-22	3.44248e-19	0.235856	0.235856
GLYAT	-5.89039	3.78079	9.81655e-22	3.44248e-19	0.181453	0.181453
HAO2	-5.96679	3.61169	1.08094e-21	3.7365e-19	0.27275	0.27275
C9	-5.65917	7.23105	1.23089e-21	4.1949e-19	0.214292	0.214292
DMGDH	-5.7712	5.23686	1.38274e-21	4.64697e-19	0.109766	0.109766
SPP2	-5.80909	3.64614	1.90952e-21	6.32941e-19	0.316532	0.316532
ADH1A	-5.72219	6.33496	2.36871e-21	7.74536e-19	0.140253	0.140253
SLC38A3	-5.67188	4.45565	2.49914e-21	8.06288e-19	0.21622	0.21622
MAT1A	-5.61866	7.33479	2.53924e-21	8.08447e-19	0.23935	0.23935
ACOT12	-5.7943	3.63224	2.94999e-21	9.27024e-19	0.166403	0.166403
ORM1	-5.57361	8.26195	3.1544e-21	9.77281e-19	0.213394	0.213394
ORM2	-5.6024	6.24861	3.19069e-21	9.77281e-19	0.474318	0.474318
PAH	-5.65765	7.18359	3.2365e-21	9.78919e-19	0.000360207	0.000360207
ALDOB	-5.70056	9.39203	3.38355e-21	1.01076e-18	0.142308	0.142308
CD5L	-5.71363	3.64365	4.19303e-21	1.21238e-18	0.212811	0.212811
LBP	-5.62104	6.19136	4.19402e-21	1.21238e-18	0.142609	0.142609
CPN1	-6.02249	2.58086	4.20877e-21	1.21238e-18	0.198701	0.198701
SLC17A2	-5.73606	3.42037	5.34187e-21	1.52067e-18	0.278499	0.278499
CFHR3	-5.53724	6.47292	5.5948e-21	1.57415e-18	0.156635	0.156635
CYP2A6	-5.56869	5.53544	5.90164e-21	1.6414e-18	0.20062	0.20062
ASGR1	-5.55537	4.53269	6.5429e-21	1.79908e-18	0.211406	0.211406
PCK1	-5.64118	7.65952	6.62809e-21	1.80202e-18	0.148353	0.148353
INHBC	-5.68998	3.59142	6.78989e-21	1.8255e-18	0.124974	0.124974
SLC22A10	-5.86606	3.29047	7.53884e-21	2.00459e-18	0.152457	0.152457
C8A	-5.54815	5.84181	8.45428e-21	2.22357e-18	0.187655	0.187655
CYP3A7	-5.80233	4.35208	9.35103e-21	2.43298e-18	0.0835917	0.0835917
CFHR5	-5.65122	4.58569	1.08668e-20	2.79729e-18	0.24371	0.24371
ATP2B2	-5.63424	3.90576	1.51661e-20	3.86288e-18	0.165297	0.165297
F7	-5.66889	3.92212	1.74771e-20	4.40514e-18	0.191566	0.191566
FCN2	-5.85138	2.30654	2.19239e-20	5.44343e-18	0.188158	0.188158
HGFAC	-5.61133	3.45291	2.20464e-20	5.44343e-18	0.326609	0.326609
SLCO1B1	-5.53802	6.44918	2.25914e-20	5.52165e-18	0.236243	0.236243
F12	-5.53978	4.41485	2.62451e-20	6.35052e-18	0.242006	0.242006
C6	-5.49345	6.97963	4.43343e-20	1.06213e-17	0.0632811	0.0632811
ITIH4	-5.41265	8.01721	4.58663e-20	1.08807e-17	0.19891	0.19891
PON1	-5.40112	5.60822	5.08956e-20	1.19565e-17	0.102767	0.102767
STAB2	-5.42086	4.41476	6.42833e-20	1.49564e-17	0.110474	0.110474
CYP4A11	-5.4759	6.12556	6.68235e-20	1.53993e-17	0.137881	0.137881
SLC28A1	-5.48661	3.38698	9.20133e-20	2.10042e-17	0.137907	0.137907
UGT2B4	-5.38178	6.22694	9.65309e-20	2.18295e-17	0.25706	0.25706
FGL1	-5.38895	7.39766	1.11611e-19	2.50059e-17	0.313983	0.313983
SLC22A7	-5.30107	4.87649	1.43563e-19	3.18697e-17	0.210166	0.210166
MT1M	-5.637	3.47412	1.48218e-19	3.2604e-17	0.164776	0.164776
UROC1	-5.55405	2.64352	1.61106e-19	3.51197e-17	0.179522	0.179522
BCHE	-5.47876	4.12396	1.70596e-19	3.68563e-17	0.0246397	0.0246397
SERPINF2	-5.31566	6.42941	1.78827e-19	3.82927e-17	0.288529	0.288529
LOC100506229	-5.56433	2.71836	1.88045e-19	3.99133e-17	0.169984	0.169984
FETUB	-5.64548	2.56526	2.13161e-19	4.48376e-17	0.324053	0.324053
SERPINA6	-5.38617	4.50522	2.14951e-19	4.48376e-17	0.0398199	0.0398199
APOM	-5.46178	3.79501	2.18516e-19	4.51917e-17	0.245516	0.245516
SERPINA10	-5.33931	5.48867	2.43885e-19	5.00109e-17	0.241359	0.241359
CREB3L3	-5.50558	4.72809	2.71674e-19	5.52412e-17	0.491947	0.491947
MARCO	-5.40768	3.44048	2.93998e-19	5.92822e-17	0.359902	0.359902
FAM99A	-5.4817	2.75785	3.37474e-19	6.74865e-17	0.204001	0.204001
THRSP	-5.49833	2.94864	3.48671e-19	6.91541e-17	0.152892	0.152892
AX747287	-5.47821	3.04498	4.21644e-19	8.29474e-17	0.314495	0.314495
HPR	-5.36527	4.69938	4.46156e-19	8.70616e-17	0.183329	0.183329
ACSM5	-5.27978	4.4575	4.68498e-19	9.00345e-17	0.185048	0.185048
SLC2A2	-5.2221	7.17855	4.68833e-19	9.00345e-17	0.0572618	0.0572618
LOC255167	-5.28775	4.01273	6.08596e-19	1.15954e-16	0.162575	0.162575
MUC17	9.34269	7.49797	8.92709e-19	1.68757e-16	0.03875	0.03875
AKR1C4	-5.40551	4.32533	9.58803e-19	1.79846e-16	0.0375904	0.0375904
ABCB11	-5.38825	5.26981	1.10943e-18	2.06499e-16	0.316222	0.316222
MT1G	-5.27579	4.41882	1.12199e-18	2.07243e-16	0.124442	0.124442
TTPA	-5.21337	4.81724	1.17766e-18	2.15878e-16	0.095074	0.095074
PAQR9	-5.55906	2.20777	1.21883e-18	2.21745e-16	0.113796	0.113796
A1BG	-5.20502	5.9091	1.25201e-18	2.26082e-16	0.19201	0.19201
AMDHD1	-5.29442	3.83515	1.3439e-18	2.40877e-16	0.28708	0.28708
UGT2B28	-5.39115	2.71642	1.68456e-18	2.99716e-16	0.11988	0.11988
SRD5A2	-5.22263	3.41015	2.06448e-18	3.6463e-16	0.219802	0.219802
MT1X	-5.24093	5.53025	2.25392e-18	3.95204e-16	0.265837	0.265837
LOC401134	-6.62644	0.457098	2.40617e-18	4.18863e-16	0.523622	0.523622
OTC	-5.00973	4.03627	3.15776e-18	5.45774e-16	0.122448	0.122448
ADH4	-5.13346	7.36298	3.48024e-18	5.97244e-16	0.21471	0.21471
CYP8B1	-5.15002	6.18392	3.60395e-18	6.14118e-16	0.152365	0.152365
CUX2	-5.25784	4.15338	3.64115e-18	6.16118e-16	0.20069	0.20069
MTTP	-5.15122	5.96225	4.11571e-18	6.91583e-16	0.17943	0.17943
LECT2	-5.20189	3.51843	4.93062e-18	8.2029e-16	0.232675	0.232675
PRG4	-5.1221	4.88993	4.94947e-18	8.2029e-16	0.140286	0.140286
XPNPEP2	-5.29023	3.20222	5.04085e-18	8.29752e-16	0.0537568	0.0537568
ADH1B	-5.10922	9.07317	5.11871e-18	8.36874e-16	0.0201228	0.0201228
FGF21	-6.5613	0.520046	5.63971e-18	9.15866e-16	0.248603	0.248603
CLEC4G	-5.4818	1.66885	6.12448e-18	9.87959e-16	0.0871589	0.0871589
AGXT2L1	-5.3351	2.11186	7.40456e-18	1.18654e-15	0.199747	0.199747
IGFBP1	-5.10623	6.23745	7.88734e-18	1.25559e-15	0.35792	0.35792
KLKB1	-5.02559	4.57464	9.04125e-18	1.42988e-15	0.0477884	0.0477884
UPB1	-5.10716	4.76268	9.67568e-18	1.52028e-15	0.261096	0.261096
AGTR1	-5.17359	4.22255	1.00065e-17	1.56211e-15	0.0515273	0.0515273
OIT3	-5.03233	4.04242	1.04258e-17	1.61714e-15	0.197665	0.197665
FTCD	-5.01309	4.7092	1.09769e-17	1.69177e-15	0.303303	0.303303
CYP2C9	-5.10083	7.42092	1.12417e-17	1.72162e-15	0.0483745	0.0483745
GC	-5.08875	8.65399	1.40911e-17	2.14441e-15	0.0130265	0.0130265
ANG	-4.89903	5.89575	1.47522e-17	2.231e-15	0.166561	0.166561
LEAP2	-5.17772	4.99316	1.64714e-17	2.47552e-15	0.0949467	0.0949467
SLC38A4	-4.95563	6.51984	1.70838e-17	2.55171e-15	0.172677	0.172677
G6PC	-4.94118	6.37017	1.88157e-17	2.7828e-15	0.17565	0.17565
MBL2	-5.00569	5.13021	1.8861e-17	2.7828e-15	0.220608	0.220608
MASP1	-5.01523	5.66541	2.0411e-17	2.99324e-15	0.0472993	0.0472993
AGXT2	-5.03279	3.27805	2.4062e-17	3.50274e-15	0.033754	0.033754
GDF2	-5.42656	1.66452	2.41748e-17	3.50274e-15	0.260855	0.260855
F11	-5.0429	5.27912	3.97203e-17	5.72091e-15	0.0176481	0.0176481
HULC	-5.25765	2.58378	4.04316e-17	5.7889e-15	0.18717	0.18717
UGT2A2	-5.34429	1.36065	4.79795e-17	6.82917e-15	0.472752	0.472752
C5	-4.89775	7.68826	4.91287e-17	6.95185e-15	0.148906	0.148906
HSD11B1	-5.01343	5.27035	5.2235e-17	7.34843e-15	0.145314	0.145314
GLYATL1	-4.95345	4.5542	6.36843e-17	8.90734e-15	0.171413	0.171413
AGT	-4.88067	7.01117	6.59942e-17	9.17737e-15	0.0382292	0.0382292
PLGLA	-5.51109	1.16334	7.00484e-17	9.6855e-15	0.255747	0.255747
F10	-5.05406	3.11497	8.09001e-17	1.11224e-14	0.0415324	0.0415324
LOC100507389	-4.98872	2.00231	8.33374e-17	1.13927e-14	0.175663	0.175663
TDO2	-4.92686	5.37616	1.11986e-16	1.52232e-14	0.311172	0.311172
C1orf168	-4.98388	3.14437	1.24809e-16	1.68715e-14	0.0862549	0.0862549
ANGPTL3	-4.81935	5.86167	1.46748e-16	1.9727e-14	0.168246	0.168246
CYP4F2	-4.94766	4.27696	1.47564e-16	1.97271e-14	0.00533217	0.00533217
CPS1	-4.9322	9.30799	1.55567e-16	2.06827e-14	0.241975	0.241975
TAT	-4.90296	7.6094	1.63876e-16	2.16683e-14	0.225152	0.225152
SULT2A1	-4.85858	6.68555	1.73253e-16	2.27837e-14	0.247786	0.247786
MPPED1	-5.21265	1.76689	1.78156e-16	2.33018e-14	0.34296	0.34296
AOX1	-4.92762	7.90097	2.28386e-16	2.97111e-14	0.120435	0.120435
FCN3	-4.80206	3.86877	2.74396e-16	3.55057e-14	0.250802	0.250802
UGT1A1	-4.89432	5.54473	2.97592e-16	3.83024e-14	0.131022	0.131022
SHBG	-5.40981	1.11073	3.16698e-16	4.03688e-14	0.283978	0.283978
PROZ	-4.90302	2.58699	3.16984e-16	4.03688e-14	0.12084	0.12084
ABCB4	-4.75347	5.39612	3.31587e-16	4.20073e-14	0.269056	0.269056
OGDHL	-4.59515	4.23742	4.41441e-16	5.56331e-14	0.103741	0.103741
CYP3A43	-5.28272	2.11498	5.06166e-16	6.34596e-14	0.0961552	0.0961552
GCGR	-4.85695	2.50725	5.25479e-16	6.55413e-14	0.349195	0.349195
MT1E	-4.87896	5.2114	5.94335e-16	7.3506e-14	0.179318	0.179318
CLEC1B	-5.35073	1.12244	5.95412e-16	7.3506e-14	0.137182	0.137182
FMO3	-4.76584	6.56866	6.83294e-16	8.39273e-14	0.210846	0.210846
CYP4A22	-4.77194	3.75482	1.04157e-15	1.27288e-13	0.279703	0.279703
ALDH1L1	-4.69452	6.32918	1.06787e-15	1.29845e-13	0.194955	0.194955
AZGP1	-4.62867	6.4367	1.16609e-15	1.4108e-13	0.274192	0.274192
IP6K3	-4.95945	2.12481	1.34493e-15	1.61907e-13	0.256026	0.256026
UGT1A4	-4.77678	5.27792	1.45425e-15	1.74201e-13	0.0563233	0.0563233
SLC6A1	-4.5825	5.04543	2.02319e-15	2.41158e-13	0.198658	0.198658
RTP3	-5.72979	0.274507	2.1967e-15	2.60557e-13	0.245877	0.245877
AK311558	-5.13963	0.691943	2.54727e-15	3.00665e-13	0.164196	0.164196
APOC1	-4.56448	7.53755	3.09899e-15	3.64011e-13	0.489143	0.489143
C4BPA	-4.56832	7.40853	3.25754e-15	3.80786e-13	0.380169	0.380169
SALL1	-4.67138	4.13006	4.2924e-15	4.99342e-13	0.227998	0.227998
HEPACAM	-5.0519	1.31862	4.54682e-15	5.26409e-13	0.144596	0.144596
AK124928	-4.75224	2.33506	5.55062e-15	6.39564e-13	0.308819	0.308819
SLC10A1	-4.54416	4.21289	6.67977e-15	7.66021e-13	0.0633718	0.0633718
GBP7	-4.69823	2.44048	8.93816e-15	1.02017e-12	0.300648	0.300648
CRHBP	-4.48898	3.87681	1.06664e-14	1.21171e-12	0.373159	0.373159
CYP7A1	-4.72465	1.41701	1.07603e-14	1.21667e-12	0.183541	0.183541
SERPIND1	-4.33105	6.5567	1.1736e-14	1.32082e-12	0.237676	0.237676
CP	-4.44163	9.02653	1.19546e-14	1.33919e-12	0.365345	0.365345
PLA2G12B	-4.72003	2.03209	1.41941e-14	1.58274e-12	0.133709	0.133709
SLC17A3	-4.91568	1.43933	1.4391e-14	1.59734e-12	0.0632781	0.0632781
DIO1	-4.59276	3.98752	1.97033e-14	2.17699e-12	0.0667036	0.0667036
LTF	7.60407	7.37253	2.20314e-14	2.42316e-12	0.131051	0.131051
FAM99B	-5.47479	0.183018	2.33026e-14	2.55137e-12	0.244116	0.244116
PROC	-4.5433	3.6513	2.41356e-14	2.63067e-12	0.281657	0.281657
RGN	-4.35445	4.44909	2.57251e-14	2.79134e-12	0.114167	0.114167
ALDH8A1	-4.4328	4.63129	2.82965e-14	3.05666e-12	0.161239	0.161239
TTC36	-5.05341	0.567659	3.0142e-14	3.24154e-12	0.148372	0.148372
SLC27A2	-4.56682	5.26373	3.12235e-14	3.34299e-12	0.141513	0.141513
HEPN1	-5.55006	0.0556059	3.3853e-14	3.60855e-12	0.253391	0.253391
REEP6	-4.35532	3.56041	4.31599e-14	4.58044e-12	0.0702445	0.0702445
RELN	-4.34257	5.92997	4.70885e-14	4.97555e-12	0.00747755	0.00747755
HAL	-4.39163	4.45499	4.95574e-14	5.20146e-12	0.298971	0.298971
TFR2	-4.32303	5.62971	4.96564e-14	5.20146e-12	0.20324	0.20324
FOLH1B	-4.80256	1.03694	5.49422e-14	5.73033e-12	0.0779968	0.0779968
CBS	-4.40391	4.80485	6.15492e-14	6.39187e-12	0.25395	0.25395
INHBE	-4.331	3.91644	6.22079e-14	6.43266e-12	0.204998	0.204998
SLC27A5	-4.34476	4.79626	6.89929e-14	7.10392e-12	0.312452	0.312452
SLC17A1	-4.83999	1.14308	8.50381e-14	8.71893e-12	0.0583907	0.0583907
SLCO1B3	-4.42032	6.13321	8.774e-14	8.95799e-12	0.69054	0.69054
COLEC10	-4.37441	3.7259	9.33129e-14	9.48694e-12	0.160573	0.160573
BMP10	-5.37045	-0.130045	9.53015e-14	9.64858e-12	0.119782	0.119782
DSG1	-4.46514	2.30419	9.82377e-14	9.9044e-12	0.0468211	0.0468211
BAAT	-4.34197	7.10657	1.04351e-13	1.04771e-11	0.0208035	0.0208035
PZP	-4.25351	5.27697	1.17293e-13	1.17278e-11	0.137917	0.137917
AQP9	-4.23282	6.58158	1.47564e-13	1.46938e-11	0.333917	0.333917
PROX1-AS1	-4.60425	0.99742	1.71689e-13	1.7026e-11	0.334696	0.334696
CDO1	-4.27997	4.5261	1.95814e-13	1.93392e-11	0.0439382	0.0439382
GAMT	-4.17786	3.80713	2.3732e-13	2.33432e-11	0.177129	0.177129
MST1	-4.19382	5.08874	3.12243e-13	3.05884e-11	0.271992	0.271992
MT1H	-4.35295	2.2162	3.27493e-13	3.1953e-11	0.164732	0.164732
PROX1	-4.0375	5.9083	3.29054e-13	3.19764e-11	0.0706736	0.0706736
MT1A	-4.63002	1.76118	3.76791e-13	3.64688e-11	0.553735	0.553735
UGT1A9	-4.33357	4.9322	3.80092e-13	3.66417e-11	0.055633	0.055633
C19orf80	-4.42235	1.69833	4.10076e-13	3.93755e-11	0.310065	0.310065
AK126334	-8.56099	-1.31403	4.38954e-13	4.19817e-11	0.184754	0.184754
ACSM2A	-4.18684	5.9544	4.93107e-13	4.69753e-11	0.201684	0.201684
KHK	-4.19243	3.93848	4.96362e-13	4.70999e-11	0.23411	0.23411
ALDH4A1	-4.10195	5.16239	5.64207e-13	5.33286e-11	0.190423	0.190423
MT1F	-4.35506	2.35024	5.86024e-13	5.51651e-11	0.241758	0.241758
FXYD1	-4.33986	2.2264	5.88196e-13	5.51651e-11	0.025205	0.025205
ADH6	-4.29116	5.71191	6.74057e-13	6.29736e-11	0.0623298	0.0623298
ACOX2	-4.31501	4.06777	6.9614e-13	6.47865e-11	0.050158	0.050158
C8G	-4.19405	2.75774	7.01136e-13	6.50015e-11	0.0935516	0.0935516
BC042052	10.9621	2.89708	7.08373e-13	6.54218e-11	0.120443	0.120443
APOF	-4.1535	3.95859	7.42532e-13	6.83158e-11	0.235413	0.235413
ABCC11	-4.50469	1.72985	7.65855e-13	7.01947e-11	0.0208947	0.0208947
PLGLB2	-4.21959	5.13531	8.20603e-13	7.49288e-11	0.25591	0.25591
CYP2D6	-4.21782	3.55032	8.40702e-13	7.64754e-11	0.205462	0.205462
TMPRSS6	-4.10947	3.38881	8.59392e-13	7.78828e-11	0.246503	0.246503
ACMSD	-4.30466	2.50535	9.01811e-13	8.14221e-11	0.00274834	0.00274834
SERPINA1	-3.83529	10.9427	1.25581e-12	1.12963e-10	0.376816	0.376816
PRAP1	-4.15361	3.25876	1.30803e-12	1.17223e-10	0.130126	0.130126
C3P1	-3.81784	5.10198	1.33614e-12	1.19301e-10	0.356343	0.356343
ETNK2	-4.09678	3.41528	1.42964e-12	1.2718e-10	0.170392	0.170392
ABCC2	-4.09061	6.29393	1.46896e-12	1.302e-10	7.94515e-05	7.94515e-05
APOA4	-4.84823	0.780195	1.58204e-12	1.3971e-10	0.162879	0.162879
GOLGA6A	-5.31193	-0.621376	1.82659e-12	1.6072e-10	0.111388	0.111388
CPN2	-4.08837	4.93405	2.22577e-12	1.95134e-10	0.139588	0.139588
NR1H4	-4.08049	4.17996	2.55149e-12	2.22882e-10	0.0178435	0.0178435
CA5A	-4.59083	0.784434	2.67184e-12	2.32556e-10	0.225984	0.225984
HLF	-4.10332	5.61716	2.91897e-12	2.53155e-10	0.00338812	0.00338812
UGT3A1	-4.1034	3.33407	3.0958e-12	2.67532e-10	0.208783	0.208783
PFKFB1	-4.21479	1.89978	3.31628e-12	2.85566e-10	0.334855	0.334855
BMPER	-4.09703	2.73896	3.34814e-12	2.87287e-10	0.0635287	0.0635287
ASPG	-4.13801	1.5094	3.52508e-12	3.01401e-10	0.293647	0.293647
A1CF	-4.12145	7.52333	4.18085e-12	3.56211e-10	0.0176677	0.0176677
LOC100293534	-3.9423	9.09002	4.94944e-12	4.20216e-10	0.106184	0.106184
LYVE1	-4.02422	4.28406	5.51806e-12	4.66855e-10	0.000282406	0.000282406
GLDC	-3.60495	4.72783	5.93268e-12	5.00185e-10	0.146216	0.146216
CYP39A1	-4.17493	2.96173	5.9653e-12	5.01189e-10	0.0191474	0.0191474
BC018767	-8.41255	-1.53506	6.13304e-12	5.13499e-10	0.42265	0.42265
AF085962	-4.72989	-0.195149	8.29304e-12	6.91954e-10	0.258845	0.258845
CYP27A1	-3.94958	5.38563	8.34414e-12	6.93826e-10	0.237922	0.237922
CHRD	-3.95933	4.03363	1.01359e-11	8.39924e-10	0.0873648	0.0873648
CYP4F22	-4.46419	0.234601	1.10442e-11	9.12067e-10	0.113838	0.113838
WDR65	-4.09386	1.90618	1.12773e-11	9.28155e-10	0.133598	0.133598
LRG1	-3.77693	6.48336	1.20785e-11	9.90725e-10	0.277858	0.277858
SEPP1	-4.00183	9.31626	1.2772e-11	1.04407e-09	0.124066	0.124066
AK123868	-4.11397	1.61413	1.30624e-11	1.06421e-09	0.269223	0.269223
DNASE1L3	-3.90909	3.98101	1.49934e-11	1.21657e-09	0.182427	0.182427
ACSL1	-3.87065	8.63411	1.50331e-11	1.21657e-09	0.278917	0.278917
MLIP	-4.02415	2.0348	1.51909e-11	1.22525e-09	0.299192	0.299192
EHHADH	-3.91877	6.53	1.58596e-11	1.27493e-09	0.166525	0.166525
AK074198	-8.21155	-1.66436	1.81157e-11	1.45148e-09	0.184657	0.184657
ABAT	-3.83428	6.7426	1.89396e-11	1.51248e-09	0.18097	0.18097
LOC100507203	-3.92025	3.29361	1.97281e-11	1.57027e-09	0.0447337	0.0447337
ATF5	-3.75626	6.07657	2.12165e-11	1.6832e-09	0.344465	0.344465
SERPINA5	-3.54274	5.84144	2.20501e-11	1.74361e-09	0.00145284	0.00145284
OLFM4	5.9607	8.49968	2.26782e-11	1.78744e-09	0.0657161	0.0657161
CRP	-3.75505	7.54217	2.33065e-11	1.831e-09	0.0721255	0.0721255
HSD17B13	-3.86193	6.90696	2.34816e-11	1.83878e-09	0.209232	0.209232
AK093381	-4.97117	-0.63165	2.90234e-11	2.26542e-09	0.0664978	0.0664978
CECR2	-3.97759	2.69025	3.31697e-11	2.58073e-09	0.0278293	0.0278293
GHR	-3.77694	6.01585	3.50176e-11	2.71577e-09	0.121255	0.121255
CYP2J2	-3.8827	3.68844	4.07329e-11	3.14893e-09	0.18132	0.18132
SERPINA3	-3.46866	8.59053	4.49447e-11	3.46346e-09	0.368983	0.368983
FLJ22763	-4.66067	-0.0282099	4.93718e-11	3.79254e-09	0.276093	0.276093
AKR1CL1	-4.01392	1.86544	6.73431e-11	5.15665e-09	0.415982	0.415982
PLGLB1	-3.76426	6.22535	6.86988e-11	5.24386e-09	0.199111	0.199111
CNDP1	-4.04911	1.18695	7.14885e-11	5.43965e-09	0.085241	0.085241
OSTalpha	-3.94355	2.78567	7.19378e-11	5.45667e-09	0.0956074	0.0956074
PI3	6.33174	3.97824	7.99111e-11	6.04253e-09	0.00285456	0.00285456
THPO	-4.17113	0.845083	8.16443e-11	6.15435e-09	0.107082	0.107082
GMNC	-4.17236	0.517258	8.50806e-11	6.39346e-09	0.0772597	0.0772597
TRIM55	-4.04315	0.881207	8.70761e-11	6.52316e-09	0.265052	0.265052
SLC47A1	-3.72947	4.40377	8.79531e-11	6.56853e-09	0.000932277	0.000932277
MT2A	-3.83234	5.92733	8.95008e-11	6.66354e-09	0.329394	0.329394
SLC13A5	-3.74756	6.19415	8.98499e-11	6.66901e-09	0.228993	0.228993
NR1I3	-3.78029	2.52061	9.32563e-11	6.90068e-09	0.162509	0.162509
GPAM	-3.6651	6.94364	9.37786e-11	6.91817e-09	0.134925	0.134925
FAM176A	-3.77041	3.16428	1.00923e-10	7.42259e-09	0.377731	0.377731
PON3	-3.62042	4.53868	1.06871e-10	7.83622e-09	0.163998	0.163998
TRIM9	-3.80712	2.0782	1.15761e-10	8.46247e-09	0.0481343	0.0481343
SAA1	-3.60807	4.99928	1.25648e-10	9.15757e-09	0.220019	0.220019
SLC30A10	-3.77596	4.23811	1.47303e-10	1.07035e-08	0.0585146	0.0585146
CFH	-3.75051	8.77604	1.73964e-10	1.2603e-08	0.061495	0.061495
AL110171	-4.35121	-0.36541	1.7956e-10	1.29696e-08	0.234119	0.234119
RGPD3	-3.70043	1.88111	1.83946e-10	1.32469e-08	0.289921	0.289921
NNMT	-3.73788	6.82934	2.09931e-10	1.50733e-08	0.241282	0.241282
PGC	5.82061	9.58693	2.14789e-10	1.53765e-08	0.404647	0.404647
AKR1D1	-3.65216	4.60456	2.17174e-10	1.55013e-08	0.167339	0.167339
AADAC	-3.72184	5.63729	2.29972e-10	1.63665e-08	0.144323	0.144323
GNMT	-3.86551	1.13327	2.30727e-10	1.63722e-08	0.374719	0.374719
SERPINA4	-3.36156	4.50825	2.3427e-10	1.6575e-08	0.0511515	0.0511515
SEMG2	7.78504	2.20429	2.35758e-10	1.66316e-08	0.412154	0.412154
AK055890	-3.986	0.550425	2.54553e-10	1.79053e-08	0.173758	0.173758
HAMP	-3.61933	1.9688	2.56166e-10	1.79665e-08	0.611198	0.611198
ACADL	-3.80417	2.75439	2.93685e-10	2.05384e-08	0.0157348	0.0157348
NRG1	-3.84323	2.71501	2.96854e-10	2.07002e-08	0.00461844	0.00461844
LOC541467	-3.83163	1.18772	3.07112e-10	2.1354e-08	0.167444	0.167444
CNTNAP5	-3.95311	0.447821	3.13667e-10	2.1743e-08	0.718287	0.718287
SLC6A12	-3.63399	2.94078	3.14504e-10	2.1743e-08	0.370155	0.370155
UGT2B17	-3.68531	2.06258	3.17897e-10	2.1915e-08	0.0323908	0.0323908
PRR18	-4.46393	-0.335255	3.40924e-10	2.34356e-08	0.148782	0.148782
HPN	-3.3069	5.17389	3.60683e-10	2.47236e-08	0.260331	0.260331
CAMK2B	-4.15077	0.127558	3.66534e-10	2.50538e-08	0.152397	0.152397
PLIN1	-3.68536	2.47205	3.85451e-10	2.62726e-08	0.0219166	0.0219166
DKFZp686G21125	-3.69997	2.58607	3.99474e-10	2.71519e-08	0.0986941	0.0986941
IRS4	5.98091	4.11301	4.04234e-10	2.73984e-08	0.333787	0.333787
SLITRK3	-3.88128	1.3649	4.36485e-10	2.95018e-08	0.0791739	0.0791739
SLC7A2	-3.58804	7.69831	5.53771e-10	3.73248e-08	0.0755614	0.0755614
GLRA2	6.67101	2.55817	6.25297e-10	4.20286e-08	0.415261	0.415261
REG4	5.1705	5.3516	6.54472e-10	4.38677e-08	0.222368	0.222368
SARDH	-3.35811	4.04229	6.8327e-10	4.56715e-08	0.218734	0.218734
ASPDH	-3.81174	1.04473	6.99939e-10	4.66568e-08	0.330344	0.330344
FXYD2	-3.57416	2.62361	7.62338e-10	5.06766e-08	0.185904	0.185904
CETP	-3.62818	1.52209	7.9025e-10	5.23882e-08	0.230285	0.230285
PLIN2	-3.51405	6.79829	8.32346e-10	5.50281e-08	0.242945	0.242945
ADH1C	-3.59837	6.47634	8.90214e-10	5.86935e-08	0.175487	0.175487
SLC30A2	-3.77643	0.927065	9.10744e-10	5.98839e-08	0.583853	0.583853
CPS1-IT1	-3.5215	4.59558	9.33181e-10	6.11929e-08	0.320871	0.320871
TRY6	9.88339	1.5035	9.78451e-10	6.39881e-08	0.120546	0.120546
GADD45G	-3.5428	1.64798	9.96641e-10	6.5002e-08	0.252051	0.252051
SLC6A14	5.32243	6.57904	1.06262e-09	6.91191e-08	0.00590962	0.00590962
PPP1R1A	-3.57218	2.31152	1.08149e-09	7.01575e-08	0.048103	0.048103
ALDH6A1	-3.43908	5.69547	1.1193e-09	7.24166e-08	0.187659	0.187659
CRYAA	-4.59589	-0.817367	1.1451e-09	7.38882e-08	0.233997	0.233997
PTPRT	-3.58136	2.31214	1.42047e-09	9.14127e-08	0.118269	0.118269
DCXR	-3.30098	4.54916	1.5728e-09	1.00947e-07	0.293161	0.293161
HEATR7B1	-4.31328	-0.663777	1.60682e-09	1.02858e-07	0.123372	0.123372
CCL14	-3.56888	2.20856	1.63256e-09	1.0423e-07	0.0158541	0.0158541
ABCG5	-3.50412	3.87538	1.78049e-09	1.13375e-07	0.196358	0.196358
BC029479	-3.66328	1.05047	1.90471e-09	1.20967e-07	0.0931118	0.0931118
SERPINB3	9.55028	1.35872	1.95215e-09	1.23564e-07	0.205879	0.205879
PTH1R	-3.64736	2.02205	1.95582e-09	1.23564e-07	0.104411	0.104411
ABCG8	-3.41252	2.96952	1.97076e-09	1.24184e-07	0.237998	0.237998
SLC13A1	-3.45618	2.70952	2.11065e-09	1.32653e-07	0.563545	0.563545
PLIN4	-3.46666	4.56084	2.23754e-09	1.40264e-07	0.00858206	0.00858206
LEPR	-3.49497	6.65466	2.38632e-09	1.49203e-07	0.080424	0.080424
PCSK6	-3.31669	5.96017	2.40898e-09	1.50232e-07	0.219085	0.219085
SLC25A18	-3.44778	3.84994	2.48959e-09	1.5486e-07	0.225759	0.225759
COL11A2	5.59604	6.93594	2.72295e-09	1.68942e-07	0.906543	0.906543
GSTA1	-3.44159	5.97088	2.8221e-09	1.74646e-07	0.0139212	0.0139212
TIMD4	-3.53495	1.35513	2.94473e-09	1.8177e-07	0.200495	0.200495
LOC93432	5.38036	4.33938	2.97598e-09	1.83231e-07	0.00973013	0.00973013
UGT2B15	-3.49382	6.41645	3.15933e-09	1.94026e-07	0.000494896	0.000494896
NAT2	-3.70405	1.99457	3.38704e-09	2.07484e-07	0.376109	0.376109
AB074160	-5.94115	-1.92474	3.47772e-09	2.12501e-07	0.332895	0.332895
PRSS33	6.09601	2.76519	3.56864e-09	2.17507e-07	0.361522	0.361522
HOXC10	9.37067	1.22402	3.77358e-09	2.29421e-07	0.0377959	0.0377959
ECHDC3	-3.54156	2.99696	4.03012e-09	2.44403e-07	0.385149	0.385149
AOC4	-3.57565	1.05687	4.54226e-09	2.74772e-07	0.0558365	0.0558365
GCKR	-3.30695	3.96898	4.95998e-09	2.99293e-07	0.184266	0.184266
EPHX1	-3.27759	6.23858	5.02105e-09	3.02225e-07	0.154692	0.154692
TRIM29	5.0535	4.18741	5.03824e-09	3.02507e-07	0.00333661	0.00333661
KCNB1	-3.6466	1.28627	5.38533e-09	3.22547e-07	0.0117067	0.0117067
MT1DP	-5.10951	-1.53534	5.54859e-09	3.31504e-07	0.346152	0.346152
IGF2-AS1	-3.73175	0.257443	5.59176e-09	3.3326e-07	0.353069	0.353069
PC	-3.31798	5.01612	5.8076e-09	3.45274e-07	0.263633	0.263633
MYBPH	-4.4122	-0.844737	5.92239e-09	3.51235e-07	0.426432	0.426432
PCK2	-3.31943	5.15022	6.00194e-09	3.55083e-07	0.228589	0.228589
A2M	-3.39122	9.94725	6.09833e-09	3.59906e-07	0.111249	0.111249
SLC27A6	-4.09531	-0.525487	6.26661e-09	3.68937e-07	0.496794	0.496794
ACSS3	-3.48492	4.37833	6.52984e-09	3.83501e-07	0.0141873	0.0141873
AK094196	-3.41881	1.63114	7.18174e-09	4.20766e-07	0.108376	0.108376
ANO3	-3.42374	1.84583	7.44395e-09	4.35075e-07	0.0423755	0.0423755
AVPR1A	-3.39767	3.42502	7.68914e-09	4.48323e-07	0.154707	0.154707
CST1	5.6735	2.26611	7.95838e-09	4.62185e-07	0.0270068	0.0270068
HOXB13	9.40609	1.0772	7.96509e-09	4.62185e-07	0.00894926	0.00894926
TMPRSS15	9.7147	1.08565	8.18376e-09	4.73738e-07	0.123764	0.123764
LOC100505967	4.93219	3.53265	8.22804e-09	4.75165e-07	0.342327	0.342327
HAPLN4	-3.58345	0.894663	8.49101e-09	4.89184e-07	0.210293	0.210293
DBH	-3.32897	2.30598	8.89035e-09	5.10974e-07	0.219996	0.219996
MUC4	4.63182	6.29807	9.53639e-09	5.46806e-07	0.138982	0.138982
ALPL	-3.32524	3.45521	9.74962e-09	5.57711e-07	0.0666442	0.0666442
RNF165	-3.46946	1.79052	1.03879e-08	5.92821e-07	0.00559215	0.00559215
DPT	-3.34655	3.80272	1.06179e-08	6.04522e-07	0.000592403	0.000592403
KRT6A	6.65615	1.44741	1.07532e-08	6.10785e-07	0.0845034	0.0845034
KRT222	-3.5273	0.566513	1.08055e-08	6.12319e-07	0.0255207	0.0255207
HAAO	-3.28031	3.31607	1.1245e-08	6.35738e-07	0.154862	0.154862
AK055386	-3.65242	0.623626	1.18308e-08	6.67294e-07	0.00969787	0.00969787
S100P	4.8745	4.77892	1.31905e-08	7.42257e-07	0.000415802	0.000415802
APOC1P1	-3.36315	3.37884	1.39822e-08	7.8498e-07	0.251061	0.251061
HOXA13	5.31377	2.74584	1.51919e-08	8.50924e-07	0.0553682	0.0553682
NECAB2	-4.22619	-0.949242	1.53275e-08	8.56537e-07	0.308371	0.308371
SERPING1	-3.22749	7.72484	1.54387e-08	8.60761e-07	0.0575256	0.0575256
CFI	-3.28489	6.63903	1.56431e-08	8.70149e-07	0.126945	0.126945
BC042046	-3.77219	0.561369	1.65172e-08	9.16667e-07	0.180176	0.180176
KRT6B	5.75971	2.1231	1.68304e-08	9.3191e-07	0.0692073	0.0692073
C3	-3.25188	10.8938	1.76306e-08	9.73992e-07	0.276346	0.276346
ABLIM3	-3.22885	5.64162	1.77325e-08	9.77388e-07	0.180898	0.180898
PRAME	5.65137	1.89819	1.78838e-08	9.83484e-07	0.0155293	0.0155293
CXCL5	4.99093	8.07678	1.82451e-08	1.00108e-06	0.106143	0.106143
FBP1	-3.15297	5.74351	1.93365e-08	1.05856e-06	0.283077	0.283077
PHGDH	-3.20741	3.29971	1.93854e-08	1.05885e-06	0.20869	0.20869
DKFZp686D0853	-3.47217	0.32338	1.97026e-08	1.07375e-06	0.0831128	0.0831128
C10orf81	4.95348	4.99237	2.04727e-08	1.11321e-06	0.00119722	0.00119722
C14orf180	-4.6656	-1.48617	2.12919e-08	1.15516e-06	0.0297535	0.0297535
ADRA1B	-3.33176	0.649935	2.19824e-08	1.18995e-06	0.159754	0.159754
PIPOX	-3.22121	5.17539	2.31918e-08	1.25261e-06	0.221746	0.221746
CYP21A2	-3.36213	1.19213	2.43209e-08	1.31067e-06	0.0560631	0.0560631
MGST1	-3.25757	6.01423	2.44386e-08	1.31409e-06	0.0257561	0.0257561
SDR16C5	5.01869	3.07207	2.465e-08	1.32252e-06	0.00147631	0.00147631
GLT1D1	-3.18479	2.40349	2.5197e-08	1.34888e-06	0.0973776	0.0973776
LIPC	-3.22288	4.38925	2.77821e-08	1.48398e-06	0.223192	0.223192
ANGPTL6	-3.32275	0.856376	3.14037e-08	1.67373e-06	0.56134	0.56134
SYT7	-3.12099	4.39747	3.27419e-08	1.73857e-06	0.349735	0.349735
GOLT1A	-3.04573	3.01604	3.27639e-08	1.73857e-06	0.285263	0.285263
SPIC	-3.65307	-0.13602	3.31862e-08	1.75712e-06	0.419887	0.419887
tAKR	-3.72914	0.0586035	3.3557e-08	1.77288e-06	0.258083	0.258083
MFSD2A	-3.09474	3.88248	3.49271e-08	1.84124e-06	0.547659	0.547659
TMEM132C	-3.5211	0.148225	3.57477e-08	1.88041e-06	0.161823	0.161823
CLU	-3.08997	7.91752	3.85025e-08	2.02092e-06	0.00449069	0.00449069
GOT1	-3.07044	5.52375	3.98203e-08	2.08557e-06	0.0740295	0.0740295
INSIG1	-3.14929	7.08006	4.11549e-08	2.15081e-06	0.287285	0.287285
DCAF12L1	-3.69605	-0.535424	4.13682e-08	2.15441e-06	0.58472	0.58472
ATOH8	-3.17711	3.24122	4.14019e-08	2.15441e-06	0.0372682	0.0372682
HGD	-3.12045	5.59448	4.23791e-08	2.19847e-06	0.0218466	0.0218466
SERPINB5	4.57703	4.92231	4.25083e-08	2.19847e-06	0.0139322	0.0139322
SI	4.51815	3.96757	4.25211e-08	2.19847e-06	0.33033	0.33033
GATM	-2.72448	8.48313	4.38977e-08	2.26481e-06	0.125395	0.125395
GPD1	-3.12072	4.35331	4.41793e-08	2.27448e-06	0.0566795	0.0566795
SLC6A13	-3.38467	0.0865907	4.47614e-08	2.29956e-06	0.0936516	0.0936516
SYT10	-3.86639	-0.937141	4.55187e-08	2.33351e-06	0.000219713	0.000219713
LHFPL3	4.60385	3.85744	4.67417e-08	2.39114e-06	0.0213514	0.0213514
ABCC6P1	-3.05216	3.21634	4.90961e-08	2.50145e-06	0.0679434	0.0679434
SNAR-A1	8.98982	0.704332	4.91048e-08	2.50145e-06	0.0857848	0.0857848
CYB5A	-3.12492	5.85198	4.92783e-08	2.50501e-06	0.0530112	0.0530112
HOTTIP	9.19952	0.703098	5.08143e-08	2.57768e-06	0.00804666	0.00804666
MUC2	4.54286	3.45378	5.10394e-08	2.58369e-06	0.229693	0.229693
PEMT	-3.08466	2.94047	5.36079e-08	2.70804e-06	0.226235	0.226235
CXCL17	5.22347	3.22478	6.05231e-08	3.05099e-06	0.0299747	0.0299747
HRSP12	-3.0337	5.27152	6.07046e-08	3.05378e-06	0.190555	0.190555
GLTPD2	-3.83281	-0.877547	6.19213e-08	3.10853e-06	0.2716	0.2716
LOC100124692	4.54932	5.5002	6.49687e-08	3.25476e-06	0.0210958	0.0210958
SLC22A9	-3.08234	2.48335	6.82403e-08	3.41159e-06	0.164332	0.164332
LOC100507055	-4.43648	-1.46852	6.85913e-08	3.42207e-06	0.344784	0.344784
CHI3L1	-3.20692	5.29287	6.95297e-08	3.46175e-06	0.499757	0.499757
MUC16	4.35123	6.68961	7.02485e-08	3.49035e-06	0.0519661	0.0519661
SNORA4	8.96628	0.616952	7.48048e-08	3.70912e-06	0.0878186	0.0878186
AF086346	8.70698	0.598621	7.75566e-08	3.82987e-06	0.170539	0.170539
FOXJ1	8.91801	0.612109	7.75566e-08	3.82987e-06	0.00386139	0.00386139
ROS1	4.60969	2.64668	7.9059e-08	3.89611e-06	0.064539	0.064539
GLS2	-2.98022	3.49163	8.35484e-08	4.10899e-06	0.235263	0.235263
MST1P2	-3.07626	4.57232	8.61594e-08	4.2288e-06	0.24406	0.24406
TBX15	-3.10663	2.53863	8.64161e-08	4.23282e-06	0.372475	0.372475
OSGIN1	-3.0586	2.50381	8.87568e-08	4.33868e-06	0.0759733	0.0759733
SERPINB7	8.75356	0.570096	8.97664e-08	4.37919e-06	0.00200812	0.00200812
CASR	-3.11235	3.21419	9.35751e-08	4.55581e-06	0.395477	0.395477
AR	-3.06076	6.10895	9.5632e-08	4.6466e-06	0.00631517	0.00631517
KLK6	5.42649	2.25267	1.01232e-07	4.90882e-06	0.0771706	0.0771706
CYP21A1P	-3.14258	1.74135	1.0505e-07	5.0838e-06	0.296415	0.296415
PAR1	-3.11747	2.08592	1.07334e-07	5.18397e-06	0.0746606	0.0746606
C8orf46	-3.31869	1.06488	1.09949e-07	5.29969e-06	0.0631051	0.0631051
ARL4D	-3.21809	2.25734	1.10984e-07	5.33893e-06	0.0413359	0.0413359
HOXB9	6.19091	0.96937	1.11235e-07	5.3404e-06	0.02444	0.02444
CEACAM7	4.25556	5.06873	1.208e-07	5.78813e-06	0.18919	0.18919
ATRNL1	-3.16431	2.61158	1.32133e-07	6.31862e-06	0.00996431	0.00996431
AK124272	-3.13483	1.47952	1.33767e-07	6.38413e-06	0.00468026	0.00468026
GPM6A	-3.13112	2.13917	1.42484e-07	6.78677e-06	0.0102432	0.0102432
ALAS1	-3.00943	6.18236	1.44323e-07	6.86085e-06	0.274543	0.274543
C2	-2.92477	6.50419	1.53043e-07	7.26116e-06	0.375832	0.375832
PSCA	4.35981	4.04014	1.53633e-07	7.27489e-06	0.11542	0.11542
DAB1	-3.52316	-0.460402	1.57753e-07	7.45535e-06	0.00521909	0.00521909
SLC1A2	-2.83928	5.6752	1.63706e-07	7.7216e-06	0.236784	0.236784
TRIM31	4.50588	3.70284	1.66456e-07	7.83605e-06	0.00282061	0.00282061
DQX1	5.06326	1.83949	1.69199e-07	7.94974e-06	0.00767499	0.00767499
APOL5	-4.89548	-2.14561	1.78755e-07	8.38242e-06	0.22196	0.22196
BC034684	-7.28633	-2.64022	1.8074e-07	8.45913e-06	0.42265	0.42265
LPPR1	-3.11033	0.806974	1.82369e-07	8.51889e-06	0.0889551	0.0889551
BC080653	9.20623	0.458106	1.87131e-07	8.72447e-06	0.0123092	0.0123092
APOC2	-2.89093	4.20612	1.97201e-07	9.17629e-06	0.373227	0.373227
CCT2	3.7393	9.27724	2.23376e-07	1.03743e-05	0.297319	0.297319
CXCL3	4.6357	4.28988	2.24711e-07	1.04163e-05	0.000235317	0.000235317
IGF2BP1	4.12058	5.1149	2.30437e-07	1.06613e-05	0.295982	0.295982
PHYH	-2.895	5.2304	2.31314e-07	1.06815e-05	0.0727638	0.0727638
CTH	-3.01096	3.78994	2.33559e-07	1.07449e-05	0.280784	0.280784
NR0B2	-3.10556	1.95855	2.33576e-07	1.07449e-05	0.000778003	0.000778003
PDIA2	4.7955	3.22362	2.34716e-07	1.07769e-05	0.405836	0.405836
ERRFI1	-2.94918	8.22066	2.45261e-07	1.12398e-05	0.171473	0.171473
PID1	-2.9871	4.27782	2.50954e-07	1.14789e-05	0.00164871	0.00164871
SLC26A9	4.69616	4.78851	2.58415e-07	1.17979e-05	0.203447	0.203447
GLP1R	4.90361	3.0668	2.75166e-07	1.2539e-05	0.69379	0.69379
LAMB3	4.4255	6.02183	2.766e-07	1.25595e-05	9.76267e-05	9.76267e-05
COLEC11	-3.03803	3.98788	2.76655e-07	1.25595e-05	0.00258199	0.00258199
ZG16B	4.71085	4.60237	2.81337e-07	1.27481e-05	0.0304585	0.0304585
PROS1	-2.9332	6.62571	2.82734e-07	1.27875e-05	0.108724	0.108724
RP1	6.2541	0.770359	3.05059e-07	1.37715e-05	0.000915054	0.000915054
C10orf125	-2.93511	2.01298	3.15799e-07	1.42298e-05	0.169978	0.169978
EPHX2	-2.89053	5.15456	3.17438e-07	1.4277e-05	0.300517	0.300517
ARID3C	-7.06548	-2.81599	3.26328e-07	1.46497e-05	0.184526	0.184526
PPP1R1B	4.42303	3.65842	3.29141e-07	1.47486e-05	0.00583877	0.00583877
IGFALS	-2.99345	1.11628	3.36026e-07	1.50293e-05	0.0435836	0.0435836
RHOV	4.72751	1.69673	3.43968e-07	1.53561e-05	0.0397326	0.0397326
HMGCS2	-3.2722	7.63198	3.59466e-07	1.60184e-05	0.122617	0.122617
MIA	5.04714	2.24421	3.64663e-07	1.62014e-05	0.0912333	0.0912333
KLF15	-2.9598	3.15771	3.6491e-07	1.62014e-05	0.115525	0.115525
CXorf22	5.28605	1.03241	3.74225e-07	1.65845e-05	0.093773	0.093773
LOC723809	4.1463	4.23958	3.86171e-07	1.70826e-05	0.0213657	0.0213657
MYBPC1	4.03773	3.57289	4.0135e-07	1.77217e-05	0.266176	0.266176
MAGEA3	4.45922	2.32064	4.14875e-07	1.82855e-05	0.387248	0.387248
CYP4F3	-2.88775	5.62831	4.17378e-07	1.83624e-05	0.00692579	0.00692579
CXorf61	8.73511	0.265396	4.21139e-07	1.84942e-05	0.0721477	0.0721477
PMP2	-3.22093	0.170587	4.38903e-07	1.92394e-05	0.354988	0.354988
LOC154860	8.65884	0.241994	4.40578e-07	1.92779e-05	0.0137385	0.0137385
ELFN1	-2.9734	1.34914	4.43766e-07	1.93757e-05	0.101541	0.101541
BHMT2	-2.89904	6.44061	4.44414e-07	1.93757e-05	0.159055	0.159055
UGT1A3	-3.05992	3.70216	4.46106e-07	1.94144e-05	0.087484	0.087484
ACAA1	-2.82707	5.35887	4.66119e-07	2.0249e-05	0.213652	0.213652
MT1JP	-3.39701	-0.0204245	4.71355e-07	2.04397e-05	0.305157	0.305157
CXCL11	4.27038	4.27137	4.98144e-07	2.15628e-05	0.0437934	0.0437934
GPRC5A	4.13827	6.53126	5.03098e-07	2.17383e-05	0.00223555	0.00223555
CYP2A7	-3.11997	1.44831	5.08033e-07	2.19124e-05	0.192272	0.192272
TM6SF2	-3.19388	0.932453	5.1657e-07	2.2241e-05	0.352695	0.352695
NAT8	-3.02347	0.768936	5.39903e-07	2.32043e-05	0.035525	0.035525
F8	-2.88908	4.78343	5.53381e-07	2.37414e-05	0.103651	0.103651
CTSE	4.35531	7.85188	5.59374e-07	2.3956e-05	0.054752	0.054752
FRS2	3.6019	9.65857	5.67028e-07	2.42409e-05	0.326577	0.326577
ECHS1	-2.74738	5.86293	5.68841e-07	2.42546e-05	0.212767	0.212767
IL13RA2	-3.33165	-0.392397	5.69352e-07	2.42546e-05	0.248757	0.248757
ANGPTL4	-2.97848	2.8668	5.7507e-07	2.44551e-05	0.135077	0.135077
AKR1C1	-3.01203	5.41349	5.97328e-07	2.5333e-05	0.0672536	0.0672536
INS-IGF2	-2.80706	7.64535	5.97808e-07	2.5333e-05	0.0134242	0.0134242
C4B	-2.89529	1.42021	6.06502e-07	2.56565e-05	0.212118	0.212118
ABCA8	-2.87234	5.76054	6.24368e-07	2.63662e-05	0.000114875	0.000114875
APOE	-2.74403	6.15736	6.28294e-07	2.64858e-05	0.560384	0.560384
SOX21	5.30521	0.922515	6.40267e-07	2.69435e-05	0.0891405	0.0891405
KRT17	4.0329	3.56549	6.42637e-07	2.69963e-05	0.0600556	0.0600556
AQP5	4.59773	3.79672	6.46998e-07	2.71324e-05	0.175958	0.175958
SLC17A8	-3.83894	-1.44299	6.60249e-07	2.75964e-05	0.257591	0.257591
GBA3	-2.8452	3.67461	6.60343e-07	2.75964e-05	0.013732	0.013732
GSTM1	-2.83339	2.88015	6.72829e-07	2.80697e-05	0.571059	0.571059
CES1P1	-3.11467	0.690884	6.80254e-07	2.83306e-05	0.0306933	0.0306933
NOX1	4.62262	2.223	6.9512e-07	2.89e-05	0.257537	0.257537
GPR37	-2.90086	1.54103	7.49831e-07	3.11212e-05	0.0976416	0.0976416
LIFR	-2.73319	7.47466	7.78545e-07	3.22576e-05	0.00794625	0.00794625
CYP24A1	4.40249	1.83098	7.85305e-07	3.24821e-05	0.257761	0.257761
MAGEA2	4.60426	1.52341	7.9614e-07	3.2874e-05	0.376842	0.376842
ADHFE1	-2.84393	3.40285	8.17596e-07	3.37025e-05	0.0385246	0.0385246
SHMT1	-2.73521	6.23569	8.34527e-07	3.43419e-05	0.243941	0.243941
HOXC9	8.33045	0.0837849	8.53145e-07	3.50485e-05	0.0119097	0.0119097
LRP2	-2.73987	2.26221	8.59419e-07	3.52464e-05	0.120691	0.120691
ASPA	-2.9788	1.09818	8.8375e-07	3.61829e-05	0.000114234	0.000114234
LIN7A	-3.00563	1.79193	9.06017e-07	3.70319e-05	0.00781419	0.00781419
PXMP2	-2.81299	3.60382	9.09365e-07	3.71061e-05	0.0847458	0.0847458
ZNF648	-3.32532	-0.0874615	9.36571e-07	3.81519e-05	0.433781	0.433781
RASD1	-2.91724	3.08503	9.5484e-07	3.88307e-05	0.092882	0.092882
HBB	-2.47707	4.43916	1.04849e-06	4.25678e-05	0.000146169	0.000146169
NRXN1	-2.87603	1.90068	1.08175e-06	4.38445e-05	0.0668692	0.0668692
AK316321	9.05822	0.0924874	1.09578e-06	4.43389e-05	0.201132	0.201132
CDCA7	3.92168	4.52215	1.10194e-06	4.45134e-05	6.40915e-06	4.45134e-05
LOC100507472	-2.86913	1.80223	1.11122e-06	4.48136e-05	0.371465	0.371465
PSAT1	-2.57452	4.65654	1.15998e-06	4.66998e-05	0.480496	0.480496
MSMO1	-2.87183	6.83528	1.16256e-06	4.66998e-05	0.306614	0.306614
MFI2	4.41744	4.69861	1.16378e-06	4.66998e-05	0.048216	0.048216
RDH8	5.12436	1.46274	1.16803e-06	4.67928e-05	0.13035	0.13035
LEMD1	8.42558	0.0208766	1.21396e-06	4.84985e-05	0.00644733	0.00644733
ACAT1	-2.71777	6.14078	1.21462e-06	4.84985e-05	0.224276	0.224276
CDX1	5.11876	1.05269	1.22649e-06	4.88917e-05	0.0882877	0.0882877
LAMC3	-2.81509	2.62035	1.25296e-06	4.98649e-05	0.0113625	0.0113625
C4BPB	-2.7781	5.05017	1.2861e-06	5.10997e-05	0.298164	0.298164
C4A	-2.81234	3.11309	1.29786e-06	5.14826e-05	0.166868	0.166868
POR	-2.66107	5.64553	1.33102e-06	5.27114e-05	0.250262	0.250262
SLC22A25	-2.71857	4.04669	1.34611e-06	5.32219e-05	0.182431	0.182431
AK056252	-3.04532	0.588778	1.36598e-06	5.39196e-05	0.0131742	0.0131742
GPX3	-2.817	5.98542	1.41401e-06	5.57243e-05	0.0882092	0.0882092
MSLN	4.08519	4.54815	1.42972e-06	5.62519e-05	0.0817993	0.0817993
RAB3IP	3.44684	9.08535	1.44273e-06	5.66715e-05	0.232139	0.232139
SPDEF	4.51892	2.80092	1.45053e-06	5.68857e-05	0.0240249	0.0240249
ARHGAP40	4.59186	1.71202	1.4559e-06	5.69761e-05	0.270717	0.270717
CDH3	4.00657	3.0283	1.45754e-06	5.69761e-05	0.0024389	0.0024389
IGF2	-2.7343	5.08038	1.48435e-06	5.79303e-05	0.0142836	0.0142836
FGF14-IT1	-2.96839	1.17819	1.49615e-06	5.82968e-05	0.00397537	0.00397537
CBLN4	-3.21532	-0.277427	1.56442e-06	6.08591e-05	0.0669889	0.0669889
PRSS1	4.13049	2.25088	1.574e-06	6.11e-05	0.0526897	0.0526897
CLDN18	4.1101	7.9989	1.57567e-06	6.11e-05	0.130385	0.130385
SLC16A13	-2.78271	2.00294	1.60549e-06	6.21569e-05	0.175538	0.175538
C12orf28	3.59534	2.75597	1.74574e-06	6.74789e-05	0.955981	0.955981
KRT16	5.92964	0.403388	1.7531e-06	6.7655e-05	0.00517783	0.00517783
GOLGA6C	-2.78273	2.53272	1.76283e-06	6.79221e-05	0.0811424	0.0811424
ISX	4.75107	0.956188	1.80614e-06	6.94805e-05	0.209318	0.209318
AF452719	-4.09887	-1.67727	1.92232e-06	7.38324e-05	0.271633	0.271633
CCDC152	-2.84691	4.98504	2.03172e-06	7.79106e-05	0.0512472	0.0512472
NADKD1	-2.75294	6.97951	2.16433e-06	8.28644e-05	0.182803	0.182803
FAM71E2	8.4709	-0.0952421	2.18711e-06	8.36044e-05	0.0258511	0.0258511
AX747246	-2.97928	-0.262077	2.27362e-06	8.67741e-05	0.00577158	0.00577158
CYP2D7P1	-2.74667	2.19882	2.3286e-06	8.87327e-05	0.26934	0.26934
MAPK15	4.8643	1.12816	2.34849e-06	8.93497e-05	0.0123922	0.0123922
C6orf222	4.01945	3.26265	2.40564e-06	9.13652e-05	0.0542784	0.0542784
CADM2	-2.7098	1.72369	2.40902e-06	9.13652e-05	0.0945863	0.0945863
GPLD1	-2.75579	3.62389	2.44997e-06	9.27728e-05	0.16552	0.16552
ACAA2	-2.74258	6.18542	2.5455e-06	9.62398e-05	0.18687	0.18687
ENO3	-2.61337	2.22729	2.57641e-06	9.72565e-05	0.3207	0.3207
C1S	-2.74207	8.91615	2.61099e-06	9.84082e-05	0.092855	0.092855
VIP	-2.83348	0.830681	2.85903e-06	0.000107474	0.155555	0.155555
PPP2R2C	3.95868	3.35143	2.86041e-06	0.000107474	0.00364375	0.00364375
PALM2	-2.73762	5.17163	2.87805e-06	0.000107969	0.145285	0.145285
C13orf30	4.25914	1.42299	2.89013e-06	0.000108254	0.0769859	0.0769859
FAM84B	3.38607	8.81946	2.90668e-06	0.000108706	0.0707225	0.0707225
ADCY1	-2.62202	4.99003	2.91851e-06	0.00010898	0.176286	0.176286
AK097686	-5.1614	-2.7241	2.94691e-06	0.000109871	0.247512	0.247512
ODZ1	-2.65068	5.02921	3.07744e-06	0.000114561	0.00701306	0.00701306
STBD1	-2.70766	5.02276	3.08679e-06	0.000114733	0.234611	0.234611
HOXC6	4.8283	0.579917	3.12067e-06	0.000115814	0.0331195	0.0331195
OAF	-2.65751	4.78784	3.17609e-06	0.000117563	0.047703	0.047703
LEFTY1	3.74971	2.00384	3.17752e-06	0.000117563	0.1323	0.1323
AX747021	-2.59449	3.468	3.19446e-06	0.00011801	0.196092	0.196092
AL832384	8.24173	-0.184443	3.2602e-06	0.000120072	0.170851	0.170851
KLK5	8.03098	-0.204619	3.2602e-06	0.000120072	0.268231	0.268231
AK124939	-2.62082	1.04337	3.3468e-06	0.000123074	0.0165405	0.0165405
C1R	-2.70911	7.8729	3.50677e-06	0.000128761	0.0590314	0.0590314
CDX2	4.93877	0.559997	3.60639e-06	0.000132218	0.00905893	0.00905893
FLJ42280	-3.57043	-1.03259	3.73251e-06	0.000136635	0.051632	0.051632
FAM101A	3.99277	3.58796	4.23914e-06	0.000154946	0.00394315	0.00394315
TMEM56	-2.62111	7.00803	4.2696e-06	0.000155824	0.126953	0.126953
ESR1	-2.65184	3.963	4.59764e-06	0.000167544	0.147647	0.147647
LOC283481	-2.97654	0.251155	4.64846e-06	0.000169141	0.0542738	0.0542738
ABCC6	-2.48108	4.86983	4.67094e-06	0.000169704	0.112835	0.112835
VNN3	-2.57151	2.52973	4.89117e-06	0.000177439	0.250719	0.250719
PKHD1L1	-2.63384	2.58384	4.98552e-06	0.000180591	0.00749341	0.00749341
FOLH1	-2.63505	2.30259	5.11232e-06	0.000184907	0.0013218	0.0013218
RSPH10B	-2.83455	-0.279467	5.14852e-06	0.000185939	0.0514491	0.0514491
PLP1	-2.66527	1.51111	5.16956e-06	0.00018642	0.245733	0.245733
AX748340	-2.98168	-0.0768726	5.24145e-06	0.000188731	0.0322647	0.0322647
CAT	-2.51767	6.80826	5.38273e-06	0.00019353	0.149185	0.149185
BX648695	8.0004	-0.32446	5.62425e-06	0.000201642	0.0193082	0.0193082
MYRIP	-2.67049	3.72479	5.62502e-06	0.000201642	0.0401229	0.0401229
LIN28B	4.11408	1.56327	5.67337e-06	0.000203075	0.724503	0.724503
ODAM	4.24779	1.67975	5.75606e-06	0.00020573	0.0600451	0.0600451
Myopodin	-2.5879	3.62055	5.81353e-06	0.000207478	0.174213	0.174213
COL25A1	-2.82877	1.36231	6.08275e-06	0.000216705	0.00327563	0.00327563
ENPP1	-2.60665	5.94147	6.08999e-06	0.000216705	0.102303	0.102303
PAPPA2	-2.80663	1.70359	6.20317e-06	0.000220408	0.018839	0.018839
DMBT1	3.93446	5.42914	6.32475e-06	0.000224399	0.255995	0.255995
IGFL2	4.85455	0.436354	6.36186e-06	0.000225385	0.016507	0.016507
HOXC11	7.88797	-0.36393	6.38295e-06	0.000225802	0.0297377	0.0297377
MOGAT2	-2.3673	3.09545	6.44103e-06	0.000227523	0.518457	0.518457
HBA1	-2.24961	2.05785	6.58334e-06	0.000232212	0.00433026	0.00433026
CRIP3	-3.11624	-0.680133	6.63293e-06	0.00023362	0.0199226	0.0199226
UGT2A3	-2.6886	5.10989	6.675e-06	0.00023476	0.0135625	0.0135625
ENPEP	-2.62062	4.27184	6.77644e-06	0.000237982	0.123086	0.123086
VWCE	-2.77731	0.656849	6.86124e-06	0.000240325	0.382193	0.382193
C9orf79	-3.12781	-1.24189	6.86303e-06	0.000240325	0.389137	0.389137
EDNRB	-2.6364	5.32185	7.03763e-06	0.000246083	0.00777159	0.00777159
GOLGA6B	-2.99237	-0.567107	7.14476e-06	0.000249469	0.414431	0.414431
KMO	-2.58546	4.35697	7.26945e-06	0.000253222	0.26805	0.26805
PPP1R3C	-2.48757	4.42486	7.27318e-06	0.000253222	0.0101725	0.0101725
MYBL2	3.69763	3.34105	7.48333e-06	0.000260164	0.000363186	0.000363186
HEPACAM2	3.91219	1.61851	7.5174e-06	0.000260974	0.151844	0.151844
ENPP7	-3.01541	-1.07065	7.78337e-06	0.00026982	0.329874	0.329874
WNK3	-2.65233	4.26969	7.83278e-06	0.000271144	0.0373258	0.0373258
CFB	-2.33379	8.59789	7.89722e-06	0.000272984	0.297808	0.297808
GNAO1	-2.58203	3.42292	8.04631e-06	0.000277741	0.0358853	0.0358853
ALPPL2	5.71287	0.0798625	8.08479e-06	0.000278672	0.0191417	0.0191417
KLK1	8.07566	-0.407369	8.2735e-06	0.000284771	0.00322343	0.00322343
CCDC108	3.89248	1.18973	8.43598e-06	0.000289951	0.0480009	0.0480009
METTL7B	-2.73122	3.5369	8.67297e-06	0.000297334	0.216876	0.216876
TRPM8	-2.58027	3.86969	8.67537e-06	0.000297334	0.231832	0.231832
FAM180A	-2.79048	1.55299	8.74114e-06	0.000299165	0.0805337	0.0805337
OR10J5	-3.89637	-2.16602	8.76777e-06	0.000299652	0.0955717	0.0955717
FRMPD1	-2.74756	0.369683	8.79885e-06	0.00030029	0.138924	0.138924
CLDN14	-2.45332	1.60201	9.31594e-06	0.00031749	0.377264	0.377264
PLD5	-3.16331	-1.2019	9.53695e-06	0.000324565	0.24232	0.24232
LY6D	4.00008	1.16625	9.75037e-06	0.000331362	0.346312	0.346312
FNDC5	-2.43104	1.88351	9.82209e-06	0.000333331	0.193527	0.193527
MT1L	-2.87989	0.0989125	9.88652e-06	0.000334579	0.0428365	0.0428365
C10orf114	-2.85682	0.0814937	9.88652e-06	0.000334579	0.0613209	0.0613209
ABHD6	-2.53869	3.77237	1.03066e-05	0.000347983	0.102439	0.102439
PPARGC1A	-2.45526	5.58027	1.03114e-05	0.000347983	0.0386669	0.0386669
DTX1	-2.61272	3.68317	1.03872e-05	0.000350055	0.220301	0.220301
CD177	3.87471	1.42768	1.04381e-05	0.000351282	0.00400787	0.00400787
AK095119	-2.556	4.22041	1.05506e-05	0.000354574	0.197467	0.197467
POTEE	3.47832	2.72728	1.0669e-05	0.000358055	0.157865	0.157865
FNDC4	-2.59991	3.41696	1.11145e-05	0.00037249	0.271886	0.271886
ACOT2	-2.48278	2.64645	1.13155e-05	0.000378702	0.168658	0.168658
HOTAIR	7.74773	-0.519075	1.15882e-05	0.000387293	0.0175928	0.0175928
ACACB	-2.49987	6.30185	1.16357e-05	0.000388344	0.037214	0.037214
BAGE5	3.80375	1.84086	1.17399e-05	0.000391282	0.942896	0.942896
AK022997	-2.65417	4.03453	1.18299e-05	0.000393739	0.00203292	0.00203292
RASAL1	3.62226	3.6065	1.20916e-05	0.000401896	0.00505409	0.00505409
OTX1	3.77678	1.26215	1.213e-05	0.000402455	0.00877695	0.00877695
PYGL	-2.57443	5.04522	1.21417e-05	0.000402455	0.1605	0.1605
ELOVL2	-2.54346	4.18526	1.22424e-05	0.000405239	0.154474	0.154474
SEMG1	4.44386	0.776229	1.24886e-05	0.000412822	0.702201	0.702201
LOC100286922	-2.71636	1.13327	1.27209e-05	0.000419929	0.019332	0.019332
DKFZp451N061	-2.44104	1.84116	1.2757e-05	0.000420205	0.669076	0.669076
HOXB6	3.32262	2.53016	1.2768e-05	0.000420205	0.045301	0.045301
CFL2	-2.48859	5.35697	1.27814e-05	0.000420205	0.012834	0.012834
BDH1	-2.48455	5.0576	1.33763e-05	0.000439168	0.154707	0.154707
SLC22A24	-3.83533	-2.19994	1.35905e-05	0.000445596	0.301727	0.301727
FBXL21	-3.16241	-1.63504	1.37582e-05	0.000450482	0.188877	0.188877
WFDC2	3.5773	2.81607	1.40808e-05	0.000460196	0.036145	0.036145
HABP2	-2.38691	6.09299	1.40929e-05	0.000460196	0.0056991	0.0056991
SLC4A11	3.83788	2.62582	1.41265e-05	0.000460352	0.0611992	0.0611992
SLED1	-2.55048	2.18163	1.41357e-05	0.000460352	0.259982	0.259982
HS3ST3B1	-2.62809	2.26083	1.42086e-05	0.000462105	0.172639	0.172639
LOC100505633	3.18425	3.96383	1.4545e-05	0.00047241	0.0681179	0.0681179
EPPK1	3.67651	6.24303	1.46723e-05	0.000475906	0.0012652	0.0012652
RORC	-2.34975	4.39383	1.47565e-05	0.000477996	0.193737	0.193737
MDM2	2.93303	11.1954	1.48538e-05	0.000480504	0.188821	0.188821
COL17A1	3.49242	3.66769	1.49287e-05	0.000482281	0.0658428	0.0658428
XDH	-2.43749	5.03941	1.51005e-05	0.000487183	0.12506	0.12506
MSMB	4.01531	3.36227	1.52438e-05	0.000491151	0.856815	0.856815
PPYR1	3.73522	2.24786	1.58608e-05	0.000510352	0.0715558	0.0715558
DEPDC7	-2.55345	3.49467	1.60741e-05	0.000516528	0.0587654	0.0587654
CLEC3B	-2.57307	0.457232	1.63517e-05	0.00052475	0.000804154	0.000804154
RARRES2	-2.28976	4.78294	1.63796e-05	0.00052495	0.244313	0.244313
SDC2	-2.46805	5.66669	1.65045e-05	0.000528253	0.0595952	0.0595952
HOXC8	4.15453	0.472526	1.71347e-05	0.000547698	0.106036	0.106036
PGA3	-6.48589	-3.3731	1.71917e-05	0.000548073	0.293415	0.293415
PGA5	-6.48589	-3.38363	1.71917e-05	0.000548073	0.0699236	0.0699236
ABCC12	-2.57734	-1.00448	1.7226e-05	0.000548443	0.163073	0.163073
CLCA4	7.67214	-0.602826	1.77174e-05	0.000563347	0.0111534	0.0111534
C11orf41	3.48293	4.81014	1.77675e-05	0.000564201	0.0703605	0.0703605
MAGEC2	4.35987	0.474989	1.77958e-05	0.000564358	0.554908	0.554908
NCAM1	-2.40798	2.94928	1.78968e-05	0.000566816	0.00134654	0.00134654
LYZ	3.59418	11.5679	1.79278e-05	0.000567058	0.11581	0.11581
PDE2A	-2.44997	3.21977	1.79886e-05	0.000568237	0.00209754	0.00209754
SLC35F3	4.48045	0.198001	1.81487e-05	0.000572547	0.0121256	0.0121256
FLJ00385	3.2704	6.33831	1.82508e-05	0.000574018	0.585952	0.585952
TPPP2	-4.01037	-2.44487	1.82594e-05	0.000574018	0.0247124	0.0247124
BC038769	-3.41324	-1.77993	1.82665e-05	0.000574018	0.0115179	0.0115179
GPR88	-2.73871	0.0279475	1.83092e-05	0.000574615	0.184057	0.184057
AK097470	-2.59178	0.705531	1.92159e-05	0.000602288	0.535698	0.535698
FAH	-2.42504	4.7396	1.9318e-05	0.000604705	0.230812	0.230812
MAGEA6	3.63196	1.52999	1.95531e-05	0.000611275	0.422116	0.422116
GLUD1	-2.4252	7.84282	1.98899e-05	0.000621001	0.221906	0.221906
CDH2	-2.4707	4.92682	2.01273e-05	0.000627602	0.0918771	0.0918771
ZPLD1	-2.43538	2.0176	2.02724e-05	0.000631313	0.63796	0.63796
ARHGEF26	-2.54023	5.52679	2.05695e-05	0.000639743	0.00222825	0.00222825
SLC6A3	4.32619	0.444378	2.07438e-05	0.000644335	0.118933	0.118933
CYP11A1	-3.21307	-1.37049	2.09664e-05	0.000650415	0.179446	0.179446
MMP11	3.31956	3.80666	2.10102e-05	0.000650941	0.000959222	0.000959222
UGT1A6	-2.56468	4.56733	2.12155e-05	0.000655863	0.0727875	0.0727875
KCNJ8	-2.53397	3.57045	2.12233e-05	0.000655863	0.0918219	0.0918219
LOC126536	-2.82754	-0.2657	2.13021e-05	0.000657459	0.556308	0.556308
CXorf59	4.42313	0.156861	2.17614e-05	0.000670777	0.15489	0.15489
SORD	-2.27702	6.5675	2.21326e-05	0.000681353	0.296826	0.296826
DACH1	-2.47539	3.37106	2.25098e-05	0.000692082	0.133524	0.133524
SDS	-2.30841	3.73282	2.27619e-05	0.000698946	0.540494	0.540494
AK024998	-2.46602	2.05032	2.29616e-05	0.000704184	0.247259	0.247259
SNORA51	3.23351	1.59069	2.32508e-05	0.000712153	0.0883181	0.0883181
KLK13	4.40896	0.420474	2.33175e-05	0.000713291	0.19189	0.19189
FAM108C1	3.52443	4.79758	2.34667e-05	0.000716951	0.00184764	0.00184764
C2CD4C	-2.28382	0.832093	2.36271e-05	0.000720462	0.403993	0.403993
XKR4	-2.7053	0.490634	2.36412e-05	0.000720462	0.323164	0.323164
CRNDE	3.70745	1.3743	2.36943e-05	0.000721171	0.0426804	0.0426804
ACADS	-2.40283	3.27664	2.37412e-05	0.00072169	0.245368	0.245368
RDH12	-2.58512	1.28588	2.38063e-05	0.000722762	0.468915	0.468915
PEBP1	-2.42781	7.28326	2.38987e-05	0.000724657	0.185177	0.185177
LINC00261	-2.17886	6.66577	2.42706e-05	0.000734709	0.0205231	0.0205231
IQGAP3	3.3518	5.14807	2.42909e-05	0.000734709	6.67392e-06	0.000734709
SORBS2	-2.32234	5.66417	2.44335e-05	0.000738099	0.000460038	0.000738099
MSLNL	5.14741	-0.19763	2.47584e-05	0.000746095	0.0247703	0.0247703
WTH3DI	3.47953	1.23916	2.47599e-05	0.000746095	0.0111026	0.0111026
NEU4	-2.63749	0.280172	2.48584e-05	0.000748132	0.239064	0.239064
ADAMDEC1	3.40375	3.09223	2.51325e-05	0.000755443	0.0222526	0.0222526
RGPD1	-2.56931	5.06211	2.53661e-05	0.000761518	0.230025	0.230025
SORCS1	-2.49403	1.23541	2.54937e-05	0.000764401	0.407115	0.407115
TFAP2A	3.24456	3.18293	2.61395e-05	0.000782793	0.0454929	0.0454929
OR13H1	4.59907	0.128072	2.62056e-05	0.000783804	0.087975	0.087975
MBL1P	-2.60941	0.40401	2.65258e-05	0.0007924	0.00694472	0.00694472
MMP9	3.21735	3.75177	2.74482e-05	0.000818945	0.153246	0.153246
C18orf23	-2.80034	-0.160393	2.77633e-05	0.000827326	0.270395	0.270395
AK124131	-3.17573	-1.32146	2.80121e-05	0.000833713	0.298659	0.298659
LOC145837	-2.64106	0.210408	2.81619e-05	0.000837142	0.099182	0.099182
LCN2	3.56184	6.0632	2.82239e-05	0.000837956	0.212148	0.212148
JMJD5	-2.36268	3.19314	2.86204e-05	0.000848685	0.16788	0.16788
ACAT2	-2.42029	3.96814	2.88783e-05	0.000855286	0.450574	0.450574
MUC12	3.03999	4.63929	2.92916e-05	0.000866465	0.165759	0.165759
CFP	-2.40762	2.57063	2.93913e-05	0.000868354	0.0504674	0.0504674
SOX5	-2.47652	3.60425	2.97674e-05	0.000878392	0.0573096	0.0573096
EU250746	-2.3981	1.60328	2.98588e-05	0.000880015	0.00636854	0.00636854
SRPX	-2.42986	3.31499	2.99555e-05	0.000881791	0.00259093	0.00259093
MAGEB2	7.76602	-0.711912	2.99945e-05	0.000881868	0.254813	0.254813
LOC286114	-3.93688	-2.50952	3.00349e-05	0.000881984	0.242313	0.242313
TCTEX1D1	-2.57422	0.731509	3.05158e-05	0.000894007	0.0263877	0.0263877
ALDH2	-2.35759	7.40368	3.05183e-05	0.000894007	0.251665	0.251665
GOT2	-2.31881	6.58859	3.05944e-05	0.000895154	0.294711	0.294711
NDRG2	-2.21112	5.65117	3.10463e-05	0.00090728	0.0475519	0.0475519
C5orf4	-2.33655	4.59363	3.13512e-05	0.000915083	0.0149124	0.0149124
BC010924	-2.04943	4.43499	3.16169e-05	0.000921727	0.610742	0.610742
TFPI	-2.46024	6.90013	3.18888e-05	0.000928537	0.0203481	0.0203481
GFRA2	-2.60611	0.414678	3.19303e-05	0.000928627	0.00111597	0.00111597
CYP3A5	-2.10125	7.54167	3.19736e-05	0.000928769	0.0583143	0.0583143
GRHPR	-2.29963	5.36364	3.21275e-05	0.000932122	0.201208	0.201208
SULT1A1	-2.22376	3.62886	3.28046e-05	0.000950628	0.0840378	0.0840378
CIDEA	-4.80191	-3.04724	3.28612e-05	0.000951129	0.248316	0.248316
FABP4	-2.55448	1.03271	3.29017e-05	0.000951162	0.00184277	0.00184277
DDO	-2.60321	1.1587	3.29483e-05	0.000951373	0.0475228	0.0475228
AK096718	-2.67107	0.723982	3.30275e-05	0.000952523	0.00588409	0.00588409
REG1A	3.67209	5.39291	3.30989e-05	0.000953445	0.879747	0.879747
AK093107	5.03676	-0.266882	3.31485e-05	0.00095374	0.0568923	0.0568923
RNASE13	-3.63496	-2.35667	3.35417e-05	0.000963906	0.304129	0.304129
MYEOV	3.0289	2.58242	3.44605e-05	0.000989136	0.0349125	0.0349125
PKD1L3	-2.41753	1.17277	3.47036e-05	0.000994933	0.074125	0.074125
ADRA1A	-2.3786	5.96358	3.47459e-05	0.000994965	0.199214	0.199214
DQ583756	3.7021	1.70199	3.50087e-05	0.00100131	0.0181439	0.0181439
HOXB8	7.4412	-0.793192	3.51004e-05	0.00100274	0.0184476	0.0184476
PEG3-AS1	-2.69015	0.185787	3.51742e-05	0.00100367	0.001205	0.001205
BC045791	-3.59875	-2.13116	3.57752e-05	0.00101961	0.248505	0.248505
BC040166	-6.36183	-3.49154	3.61986e-05	0.00103047	0.273491	0.273491
AK127124	4.3512	0.0398556	3.66775e-05	0.00104287	0.114316	0.114316
SLC14A1	-2.28843	3.95092	3.70039e-05	0.00105092	0.435951	0.435951
AK309109	-2.90986	-1.94565	3.71026e-05	0.00105249	0.223171	0.223171
CRABP2	3.68502	3.176	3.72645e-05	0.00105584	0.0815292	0.0815292
LAMC2	3.4024	6.97103	3.73217e-05	0.00105623	0.00338558	0.00338558
MIA2	-2.40386	3.56183	3.75301e-05	0.00106088	0.00451248	0.00451248
LRP1B	-2.42673	2.14811	3.82789e-05	0.00108079	0.0434141	0.0434141
HIST1H3H	3.17005	3.95214	3.9352e-05	0.00110979	0.0295787	0.0295787
KLHDC7B	3.55594	2.11953	3.94598e-05	0.00111153	0.241663	0.241663
GCNT3	3.18017	6.3324	4.08237e-05	0.00114862	0.0933107	0.0933107
POTEF	3.04969	3.94292	4.09566e-05	0.00115102	0.312257	0.312257
SFN	3.50781	2.80714	4.10285e-05	0.0011517	0.033033	0.033033
2016-03-02	-2.24702	3.98522	4.11196e-05	0.00115292	0.0603527	0.0603527
CES5A	-3.01533	-0.924605	4.19384e-05	0.00117452	0.000557382	0.00117452
FAM35B2	-2.40434	2.16899	4.24112e-05	0.00118639	0.0757237	0.0757237
FGFBP1	4.2755	0.00627303	4.25537e-05	0.001189	0.0549141	0.0549141
AK311497	3.29243	3.70126	4.3151e-05	0.0012043	0.910565	0.910565
GABRA5	-4.19971	-2.78989	4.35431e-05	0.00121384	0.252516	0.252516
FXYD3	3.31862	4.9905	4.44189e-05	0.00123683	0.0679071	0.0679071
SAA2	-2.33278	5.41855	4.46442e-05	0.00124167	0.19194	0.19194
AX747554	7.41825	-0.848819	4.47067e-05	0.00124199	0.171549	0.171549
SERPINF1	-2.40379	6.47455	4.51971e-05	0.00125417	0.0765774	0.0765774
SLC39A5	-2.36483	3.49495	4.54201e-05	0.00125891	0.158994	0.158994
PXDC1	-2.27986	5.31039	4.6458e-05	0.00128621	0.190239	0.190239
FITM1	-2.75895	-1.23617	4.76416e-05	0.00131747	0.202201	0.202201
CCL20	3.23314	5.31596	4.96041e-05	0.00137017	0.130371	0.130371
TMEM82	-2.68899	-0.496568	4.98802e-05	0.00137623	0.302214	0.302214
DEFA1	-3.85945	-2.58611	4.99738e-05	0.00137724	0.266676	0.266676
SRMS	5.17379	-0.348123	5.08427e-05	0.001398	0.005054	0.005054
AK125994	4.99298	-0.359359	5.08427e-05	0.001398	0.0173941	0.0173941
DKK4	4.51358	0.485758	5.13596e-05	0.00140991	0.697054	0.697054
AF143870	-2.5179	0.514722	5.13922e-05	0.00140991	0.590382	0.590382
BASP1P1	4.3512	-0.0284676	5.2111e-05	0.00142801	0.581423	0.581423
TTTY2	8.09026	-0.794722	5.2756e-05	0.00144193	0.121915	0.121915
FOXQ1	3.33518	5.57737	5.27736e-05	0.00144193	0.0278943	0.0278943
PPAP2B	-2.36988	6.4397	5.2798e-05	0.00144193	0.0153782	0.0153782
CDC45	3.60344	2.63293	5.32515e-05	0.00145268	0.00212792	0.00212792
BC024173	-3.56147	-2.4103	5.34375e-05	0.00145611	0.516807	0.516807
GRB14	-2.34669	3.3419	5.359e-05	0.0014571	0.125757	0.125757
CDCA5	3.24109	3.00396	5.35943e-05	0.0014571	0.014911	0.014911
MME	-2.29376	4.40051	5.37737e-05	0.00146034	0.0102334	0.0102334
MFAP3L	-2.40974	4.8756	5.38428e-05	0.0014604	0.16698	0.16698
FMO5	-2.16833	6.71787	5.38965e-05	0.0014604	0.175332	0.175332
MVK	-2.34542	2.86476	5.47822e-05	0.00148273	0.284351	0.284351
AX747137	4.28839	-0.054294	5.48639e-05	0.00148329	0.0618778	0.0618778
SCEL	3.28894	1.82854	5.73095e-05	0.00154768	0.506776	0.506776
USH2A	-2.38552	3.45352	5.77347e-05	0.0015562	0.125616	0.125616
JA040725	2.87732	2.9174	5.77537e-05	0.0015562	0.54188	0.54188
RIPPLY1	-2.51196	-1.12988	5.78679e-05	0.00155754	0.164315	0.164315
LOC100507127	-2.30972	1.97875	5.85753e-05	0.00157483	0.700583	0.700583
CYP2B6	-2.41275	5.80976	5.94306e-05	0.00159605	0.25947	0.25947
AZGP1P1	-2.34022	3.108	6.02495e-05	0.00161557	0.186069	0.186069
MYO1B	-2.34961	7.47628	6.0291e-05	0.00161557	0.205421	0.205421
NPY1R	-2.44863	2.74777	6.03909e-05	0.00161646	0.00495789	0.00495789
TERC	3.24558	4.81047	6.07214e-05	0.00162351	0.00127268	0.00162351
AADAT	-2.2264	2.69908	6.19963e-05	0.00165539	0.104318	0.104318
CEACAM5	2.93013	6.55778	6.20798e-05	0.00165539	0.0649389	0.0649389
REG3A	3.90152	1.40192	6.21189e-05	0.00165539	0.689126	0.689126
TMEM176A	-2.04978	5.4773	6.25071e-05	0.0016639	0.259703	0.259703
NPBWR1	-4.69605	-3.15594	6.2884e-05	0.00167209	0.00548174	0.00548174
MTUS2	-2.39771	0.979144	6.34423e-05	0.00168509	0.0121812	0.0121812
S100A14	3.141	4.62372	6.35607e-05	0.00168638	0.0017964	0.0017964
AK055459	3.57113	0.585738	6.48092e-05	0.00171762	0.180647	0.180647
KCNT2	-2.38961	4.44715	6.54827e-05	0.00173357	0.00915502	0.00915502
VIPR1	-2.26047	4.05073	6.58481e-05	0.00174134	0.00126373	0.00174134
VWA2	3.48588	2.85269	6.8412e-05	0.00180717	0.0144626	0.0144626
AGMO	-2.30116	3.94578	6.89738e-05	0.00182002	0.0615773	0.0615773
DEFB1	-2.55138	1.75261	6.93159e-05	0.00182705	0.071625	0.071625
MYO3A	3.16805	2.06007	6.94826e-05	0.00182946	0.145254	0.145254
ESM1	3.18145	2.80751	6.99969e-05	0.00183957	0.0532746	0.0532746
BPIFB1	3.50944	6.30774	7.00187e-05	0.00183957	0.450612	0.450612
LOC100288974	-3.20802	-1.60395	7.06869e-05	0.00185511	0.0113152	0.0113152
AQP2	3.40376	1.92934	7.12725e-05	0.00186845	0.25192	0.25192
ASS1	-2.03696	6.51665	7.16341e-05	0.0018759	0.174376	0.174376
PAMR1	-2.29311	3.01643	7.39995e-05	0.00193575	0.00870938	0.00870938
AK055439	7.41825	-0.951472	7.42722e-05	0.00193869	0.0869705	0.0869705
LOC645591	7.39493	-0.956765	7.42722e-05	0.00193869	0.00836066	0.00836066
CEP55	3.1979	3.68764	7.49096e-05	0.00195322	0.0175806	0.0175806
AK027190	3.07606	3.92003	7.57464e-05	0.00197291	0.000846552	0.00197291
PYCR1	3.22904	4.32133	7.67097e-05	0.00199585	0.00030134	0.00199585
ODZ2	-2.43091	2.01968	7.68325e-05	0.0019969	0.000995063	0.0019969
KIF4A	3.14852	3.53862	7.69242e-05	0.00199714	0.00104447	0.00199714
CAPN9	3.53041	2.82324	7.79978e-05	0.00202284	0.487867	0.487867
MAPK8IP2	3.3147	1.33377	7.81026e-05	0.00202339	0.0611363	0.0611363
HHIP	-2.42091	3.27034	7.87735e-05	0.00203859	0.00472389	0.00472389
DAK	-2.22134	4.85963	8.35141e-05	0.00215897	0.249004	0.249004
DPF3	-2.36797	0.607664	8.38641e-05	0.0021657	0.020142	0.020142
NEUROD6	-3.4022	-2.60456	8.41436e-05	0.0021706	0.328216	0.328216
VSTM2L	-2.3229	2.28558	8.51452e-05	0.0021941	0.602105	0.602105
SOX8	3.50877	2.57536	8.54301e-05	0.0021991	0.229706	0.229706
PPP1R14C	3.8093	0.0998874	8.75289e-05	0.00225073	0.0545751	0.0545751
GLT25D2	3.28751	4.84764	8.87628e-05	0.00228004	0.912259	0.912259
FDCSP	3.11574	3.46268	8.9531e-05	0.00229733	0.378104	0.378104
CHST13	-2.75562	-0.309449	9.00209e-05	0.00230745	0.458907	0.458907
PGM1	-2.19762	5.58281	9.02256e-05	0.00231025	0.128245	0.128245
SOCS2	-2.36753	4.60589	9.04383e-05	0.00231325	0.155849	0.155849
HIST1H2AJ	3.21907	2.33392	9.10937e-05	0.00232755	0.0162257	0.0162257
GPA33	3.16313	1.07087	9.31541e-05	0.0023769	0.0882342	0.0882342
LDHD	-2.07382	2.74049	9.32214e-05	0.0023769	0.338203	0.338203
LCAT	-2.17262	3.2664	9.35349e-05	0.00238238	0.117666	0.117666
OLR1	2.9728	4.1167	9.4604e-05	0.00240627	0.053153	0.053153
HOXA10	3.28045	1.29301	9.46716e-05	0.00240627	0.0737273	0.0737273
ZNF385B	-2.20263	1.45084	9.53969e-05	0.00242216	0.0212997	0.0212997
AX746851	2.99435	4.88016	9.62852e-05	0.00244215	0.000722961	0.00244215
TOP2A	2.93825	6.43573	9.65278e-05	0.00244574	0.00497263	0.00497263
HOXA11	7.48603	-0.995644	9.69813e-05	0.0024521	0.0150905	0.0150905
LOC285205	7.16612	-1.03683	9.69813e-05	0.0024521	0.219374	0.219374
DKK1	2.99017	4.2062	9.72829e-05	0.00245715	0.29073	0.29073
RDH5	-2.27834	2.81002	9.74233e-05	0.00245814	0.00108834	0.00245814
S100A2	4.80322	-0.518953	9.78397e-05	0.00246607	0.00186578	0.00246607
CLDN4	3.13341	5.47702	0.000100218	0.00252339	0.195053	0.195053
COL22A1	3.15259	2.72916	0.000102196	0.00257051	0.0299214	0.0299214
DSCAML1	-2.42313	0.814812	0.000102445	0.00257409	0.105468	0.105468
BC042465	7.16612	-1.05714	0.00010622	0.00266344	0.172787	0.172787
KLK8	7.37123	-1.02381	0.00010622	0.00266344	0.0740117	0.0740117
C22orf45	-2.37535	2.22114	0.000106868	0.0026769	0.308137	0.308137
GOLGA6D	-2.82744	-1.08658	0.000108278	0.00270866	0.415795	0.415795
MKI67	2.99906	6.81338	0.00010836	0.00270866	0.000533243	0.00270866
CCL23	3.35875	1.77268	0.000109467	0.00273214	0.999894	0.999894
PRSS22	3.36086	2.67847	0.000109525	0.00273214	0.0409937	0.0409937
BARX2	3.34948	2.3413	0.000110492	0.00275343	0.0928636	0.0928636
GPR111	4.12546	-0.218276	0.000110679	0.00275524	0.0327261	0.0327261
MAGEA12	3.3755	0.924369	0.0001114	0.00277002	0.368394	0.368394
TNS4	3.35046	5.35408	0.000111502	0.00277002	0.0975994	0.0975994
CENPF	3.00463	6.11185	0.000112729	0.00279764	0.000291855	0.00279764
TMOD1	-2.26769	3.47783	0.000112965	0.00280063	0.0131206	0.0131206
CYP4F11	-2.32969	4.74315	0.00011318	0.0028031	0.008452	0.008452
TRIM54	3.90968	0.28373	0.000113641	0.00281163	0.0197905	0.0197905
PMCHL2	-2.21603	1.78521	0.000113883	0.00281475	0.033197	0.033197
CDHR5	-2.28774	4.46892	0.000114457	0.00282604	0.0875413	0.0875413
TSPAN1	2.89584	4.51824	0.000115992	0.00286101	0.0616088	0.0616088
C6orf223	3.17594	1.88637	0.000116715	0.00287591	0.119524	0.119524
BNIP3	-2.11018	4.75235	0.000117736	0.00289814	0.103508	0.103508
IL1RAP	-2.32283	6.59067	0.000119344	0.00293473	0.0798791	0.0798791
RBP5	-2.27422	2.78302	0.000119766	0.0029421	0.0753526	0.0753526
ATP6V0A4	4.69808	-0.576782	0.000120403	0.00295476	0.0463637	0.0463637
C2orf72	-2.17572	5.60721	0.000120928	0.00296464	0.103579	0.103579
DCAF4L2	3.44971	0.912543	0.000121071	0.00296513	0.909021	0.909021
IGFBP2	-2.07566	6.63622	0.000121576	0.00297449	0.41828	0.41828
AKR7A3	-2.22104	4.32909	0.000121946	0.00298052	0.0044448	0.0044448
GPR182	-2.43697	-0.201404	0.00012247	0.00299009	0.153881	0.153881
SGK2	-2.42407	3.9752	0.000122584	0.00299009	0.0277915	0.0277915
NEURL3	3.12039	2.05705	0.00012371	0.00301451	7.36341e-05	0.00301451
C10orf62	-3.22736	-2.17334	0.000125347	0.00305134	0.0318857	0.0318857
SCARB1	-2.1436	5.15379	0.00012552	0.00305248	0.123832	0.123832
AK090688	-2.51625	-0.503049	0.000126641	0.00307664	0.641683	0.641683
FAM19A2	2.92934	2.97757	0.000126774	0.00307678	0.967893	0.967893
MASP2	-2.41052	4.69337	0.000127986	0.00310309	0.10539	0.10539
ANLN	2.95895	4.92077	0.000130182	0.00315316	0.000267365	0.00315316
A4GNT	3.49596	2.82038	0.000130774	0.00316433	0.349042	0.349042
KRT20	3.17921	1.86297	0.000131209	0.0031717	0.502023	0.502023
NLGN1	-2.20638	1.64008	0.000132246	0.0031905	0.51133	0.51133
ABCB1	-2.18667	4.92864	0.000132251	0.0031905	0.00638881	0.00638881
RNASE4	-2.18033	5.91344	0.000132403	0.00319099	0.052718	0.052718
TMPRSS5	3.61854	2.21035	0.000132591	0.00319234	0.489191	0.489191
IL17REL	3.02828	1.86018	0.00013316	0.00320284	0.0248297	0.0248297
CD14	-2.14651	4.89987	0.000133985	0.00321767	0.157978	0.157978
CCDC129	3.45519	2.15675	0.000134042	0.00321767	0.0477231	0.0477231
MAGEC1	3.9375	0.0203311	0.000134499	0.00322544	0.926297	0.926297
EVPL	3.10829	4.09716	0.000135364	0.00324298	0.0573052	0.0573052
PITX1	3.30943	1.49559	0.000136291	0.00326195	0.0143882	0.0143882
AIG1	-2.19752	5.32229	0.00013648	0.00326324	0.043865	0.043865
NSUN6	-2.23449	4.58104	0.000137091	0.00327461	0.113843	0.113843
FST	-2.13937	2.74472	0.000137745	0.00328699	0.0944752	0.0944752
EFHA2	-2.30357	3.65232	0.00013838	0.00329639	0.00293957	0.00329639
ONECUT3	4.1074	0.448217	0.000138485	0.00329639	0.399278	0.399278
TPPP3	3.35977	2.5138	0.000138547	0.00329639	0.0360436	0.0360436
CST4	4.73399	-0.598593	0.000138698	0.00329672	0.0459104	0.0459104
LOC100505817	2.97667	4.32865	0.000138997	0.00329828	0.617008	0.617008
P712P	3.14831	1.56814	0.000139036	0.00329828	0.431161	0.431161
AX747124	-3.48403	-2.48368	0.000139698	0.00330876	0.450223	0.450223
AJ278121	-2.3822	1.12762	0.000139751	0.00330876	0.19735	0.19735
ECM1	-2.13403	4.11193	0.000141067	0.00333666	0.00515993	0.00515993
DGAT2	-2.02709	4.26604	0.00014159	0.00334575	0.527955	0.527955
TSPAN8	2.76303	7.25495	0.000143466	0.00338677	0.0403185	0.0403185
ANKRD55	-2.40358	0.112264	0.000144543	0.00340887	0.140011	0.140011
KCNJ6	3.84804	0.232128	0.000146603	0.00345409	0.117107	0.117107
PANK1	-2.20913	5.02134	0.000147128	0.00346309	0.17977	0.17977
PRSS3	3.02209	3.40101	0.000147353	0.00346502	0.0665768	0.0665768
MTHFD1	-2.16198	6.28744	0.000149172	0.00350438	0.353332	0.353332
FLJ42392	-2.81276	-0.810821	0.00015035	0.00352863	0.326586	0.326586
SLC39A14	-2.15732	8.44769	0.000152476	0.00357505	0.239912	0.239912
PKP3	3.13239	3.61463	0.000152832	0.00357993	0.0723508	0.0723508
AK096803	7.19341	-1.15595	0.000154553	0.00361674	0.0125624	0.0125624
RNASE7	-2.32934	-0.323703	0.00015604	0.00364801	0.782004	0.782004
OR2B2	4.12546	-0.293008	0.00015647	0.00365248	0.0113429	0.0113429
HIST1H1B	3.00135	4.03988	0.000156533	0.00365248	0.0253152	0.0253152
PTPRR	2.79793	3.42505	0.000159334	0.00371258	0.0972694	0.0972694
PLIN5	-2.19907	4.52083	0.000159415	0.00371258	0.237224	0.237224
TAL1	-2.29217	3.27898	0.000160448	0.00373304	0.0542305	0.0542305
TP63	2.94371	2.39175	0.000163186	0.0037919	0.16652	0.16652
PECR	-2.22001	4.39905	0.000163291	0.0037919	0.135157	0.135157
HGF	-2.26749	5.12481	0.000163592	0.00379523	0.0602197	0.0602197
F5	-2.28345	7.83386	0.000164838	0.00382049	0.0786516	0.0786516
CEACAM20	4.08167	-0.300062	0.000166015	0.00384408	0.0530105	0.0530105
ELOVL6	-2.33102	5.08171	0.000166392	0.00384913	0.0618104	0.0618104
DQ570035	7.05148	-1.19618	0.000170235	0.00393171	0.0344705	0.0344705
MMRN1	-2.1394	3.88033	0.000170287	0.00393171	0.0109635	0.0109635
AFAP1-AS1	2.96273	5.18551	0.000171103	0.00394678	0.0026953	0.00394678
IGSF10	-2.22253	3.48771	0.000175554	0.00403797	0.0970358	0.0970358
GCOM1	-6.07621	-3.78549	0.000175557	0.00403797	0.42265	0.42265
DJ031150	-6.07621	-3.79436	0.000175557	0.00403797	0.118491	0.118491
PTGR1	-2.19057	5.74976	0.000178285	0.00409683	0.0667992	0.0667992
LHX1	4.73399	-0.662193	0.000185502	0.00425484	0.571242	0.571242
BIRC5	2.87086	3.33052	0.000185513	0.00425484	0.00780972	0.00780972
TRIM73	-2.5535	-1.67637	0.000186658	0.00427705	0.0119971	0.0119971
ZIC5	4.1956	-0.322083	0.000187138	0.00428399	0.281569	0.281569
DHCR24	-2.13839	7.73767	0.000188946	0.00432128	0.44078	0.44078
AGR2	3.01522	7.49248	0.000190377	0.00434991	0.0840713	0.0840713
ACADM	-2.26959	5.81208	0.000191063	0.00436146	0.134397	0.134397
KIF2C	2.8502	2.69968	0.000191257	0.00436178	1.78409e-05	0.00436178
QDPR	-2.04	4.07425	0.000194047	0.00442124	0.128432	0.128432
C20orf54	3.09495	2.35138	0.00019472	0.0044324	0.0402591	0.0402591
DHODH	-2.15379	4.67971	0.00019652	0.00446916	0.227881	0.227881
SPTSSB	2.89361	3.20235	0.000197321	0.00448318	0.00913744	0.00913744
BC005081	2.94925	2.47075	0.000198454	0.00450467	0.0236733	0.0236733
LOC100130275	4.02115	-0.348364	0.000198823	0.00450884	0.00382702	0.00450884
LOC404266	3.57131	-0.100722	0.000201145	0.00455721	0.038253	0.038253
CAPN8	2.99953	4.95068	0.000203997	0.0046175	0.159001	0.159001
GPR158	3.13259	1.02439	0.000204654	0.00462806	0.250007	0.250007
CNGA1	-2.14863	2.31104	0.000204935	0.00463008	0.0060128	0.0060128
TPTE	3.01949	2.29767	0.000205603	0.00464084	0.915417	0.915417
ZNF536	-3.0165	-1.86493	0.00020656	0.0046581	0.345171	0.345171
SLC6A10P	2.76942	2.87207	0.000207516	0.0046753	0.212911	0.212911
RHOB	-2.09746	7.89126	0.000208257	0.00468763	0.144535	0.144535
PNPLA3	-2.22046	4.3388	0.000210788	0.00474018	0.286961	0.286961
CXCL12	-2.19098	6.90409	0.000216885	0.00487277	0.0259619	0.0259619
TDRD5	2.99452	1.38415	0.000217385	0.00487947	0.0827676	0.0827676
NAV2-AS4	-2.32814	-0.0455398	0.000220161	0.00493719	0.0880781	0.0880781
FER1L6	3.20084	4.66336	0.000221874	0.00497101	0.272691	0.272691
RXRG	-3.4022	-2.54961	0.000229365	0.00513409	0.0397006	0.0397006
DLGAP1	-1.76778	2.80723	0.000230946	0.00516469	0.641082	0.641082
GALK1	-2.03641	1.90817	0.000233497	0.00521691	0.256278	0.256278
ABCA6	-2.30719	6.56001	0.000235126	0.00524847	0.0251415	0.0251415
PALM2-AKAP2	-2.14607	4.08731	0.000236237	0.00526841	0.0590596	0.0590596
EFHD1	-2.17516	2.13243	0.000236806	0.00527623	0.0362251	0.0362251
MUT	-2.07453	5.40416	0.00023744	0.0052855	0.126867	0.126867
LGALS7B	4.16795	-0.386062	0.000239119	0.00531799	0.155503	0.155503
ST3GAL6	-2.17348	3.68886	0.000239639	0.00532464	0.0903475	0.0903475
CNTNAP3B	-2.25374	3.63441	0.000240022	0.00532827	0.0350797	0.0350797
METTL7A	-2.19791	7.52009	0.000241613	0.00535867	0.045653	0.045653
PWRN1	-2.58093	-0.663107	0.000242351	0.00537012	0.0167051	0.0167051
ST20-MTHFS	-2.12134	-1.19682	0.000243584	0.00539249	0.655289	0.655289
SERPINA12	-4.45775	-3.40785	0.000245274	0.00542496	0.203094	0.203094
LHX8	-3.59856	-2.76533	0.000247637	0.00547182	0.580936	0.580936
C5orf27	-2.05649	3.51447	0.000247845	0.00547182	0.17242	0.17242
PAGE2	4.64249	-0.745922	0.000250885	0.00553387	0.546652	0.546652
FAM18B2-CDRT4	3.10437	1.18876	0.000251262	0.00553714	0.14764	0.14764
CXCL10	2.81759	5.32556	0.000251615	0.00553989	0.221361	0.221361
BMP5	-2.34207	0.764113	0.000252883	0.00556273	0.0038266	0.00556273
RGS21	6.99055	-1.29708	0.000253721	0.0055761	0.013562	0.013562
AX747544	2.77832	2.05618	0.000256485	0.00563173	0.154613	0.154613
RN5-8S1	2.4355	9.34589	0.000257875	0.00565711	0.234545	0.234545
ACADSB	-2.13596	7.67941	0.000258466	0.00566494	0.127999	0.127999
CDCA2	2.87876	2.76268	0.000260944	0.00571408	0.0120086	0.0120086
NCAPH	2.89227	2.90931	0.000262543	0.0057439	0.0062576	0.0062576
STEAP3	-2.01381	5.78561	0.000262966	0.00574795	0.482784	0.482784
BRP44L	-2.12806	5.31929	0.000263507	0.00575458	0.0786423	0.0786423
DHCR7	-2.06985	4.767	0.000263787	0.00575551	0.56548	0.56548
NOVA1	-2.18287	2.29762	0.000268481	0.00585264	0.418671	0.418671
ETFDH	-2.18718	5.1726	0.00026972	0.00587436	0.205335	0.205335
CA8	2.97493	2.36498	0.000272019	0.0059191	0.0783144	0.0783144
LAMA3	2.88768	6.60234	0.000280382	0.0060956	0.000677823	0.0060956
DKFZp434M1735	7.10994	-1.29795	0.00028126	0.0061092	0.0850451	0.0850451
PENK	-2.23381	0.746449	0.000281902	0.00611766	0.0107652	0.0107652
BAI3	-2.22323	2.55444	0.000287193	0.00622689	0.0072961	0.0072961
IL22	4.52444	-0.784643	0.000293069	0.00634861	0.217927	0.217927
C5orf65	3.35829	1.33064	0.000295293	0.00638767	0.0481431	0.0481431
TSLP	-2.23267	1.27274	0.0002954	0.00638767	0.00399773	0.00638767
CELSR3	2.73879	4.17901	0.000296152	0.00639821	0.00015648	0.00639821
NDC80	2.80604	2.67138	0.000297228	0.00641573	0.00139192	0.00641573
MST1P9	-2.1261	4.88521	0.000297716	0.00642053	0.273757	0.273757
KIFC1	2.90344	2.53541	0.000299078	0.00644416	2.01538e-05	0.00644416
OPCML	-2.41449	-0.500206	0.000301372	0.0064878	0.00720863	0.00720863
HOXB7	2.70207	1.7993	0.000301964	0.00649478	0.106505	0.106505
ANK1	3.0562	3.08421	0.000307444	0.00660676	0.0323031	0.0323031
PDZK1IP1	2.65345	4.16987	0.000307893	0.00661055	0.0995937	0.0995937
GSTZ1	-1.98593	2.59035	0.000308341	0.00661429	0.221662	0.221662
SLC28A3	3.02952	5.51517	0.000309505	0.00663339	0.320193	0.320193
LOC340113	6.86038	-1.37977	0.000312219	0.00668564	0.0559542	0.0559542
EEF1A2	3.12173	2.25216	0.000317026	0.00678257	0.344994	0.344994
HYAL1	-2.26304	5.01067	0.000320119	0.00684268	0.00526381	0.00684268
C7	-2.17828	8.33539	0.00032393	0.00691804	0.00800631	0.00800631
CCDC141	-1.92237	5.41431	0.00032462	0.00692667	0.604193	0.604193
IHH	2.56909	2.67791	0.000327715	0.00698053	0.16031	0.16031
GOLM1	2.95849	8.86368	0.000327722	0.00698053	0.0962634	0.0962634
TTK	2.74893	3.11555	0.000329894	0.00702063	0.00102062	0.00702063
SPOCK3	-3.18641	-2.45845	0.000333127	0.00708319	2.07822e-05	0.00708319
IFNE	3.67464	0.563669	0.000333901	0.00709342	0.172935	0.172935
FAM72A	2.79292	2.57919	0.00033442	0.0070982	0.00248009	0.0070982
FOXN4	-3.08057	-2.02173	0.00033551	0.00711511	0.13502	0.13502
FAM163B	-2.69489	-1.48061	0.000338013	0.00716191	0.411265	0.411265
LHX2	-2.50474	-0.883485	0.000339506	0.00718375	0.496165	0.496165
AGSK1	3.04443	4.28173	0.000339638	0.00718375	0.0956609	0.0956609
LOC401164	4.44	-0.841396	0.000343418	0.00725104	0.0033464	0.00725104
SPINK6	4.39585	-0.858352	0.000343418	0.00725104	0.0364605	0.0364605
DNAJB3	-2.23296	1.97783	0.000344565	0.00726891	0.0184036	0.0184036
CCDC60	7.27231	-1.3228	0.000347079	0.00731557	0.00361002	0.00731557
HOXB5	2.70011	1.43389	0.000349554	0.00736133	0.0289321	0.0289321
FAM83B	2.6682	4.59592	0.000353585	0.00743974	0.151869	0.151869
HIST1H2AH	2.97868	2.34955	0.000355301	0.00746934	0.0167501	0.0167501
TMEM75	2.47594	4.77095	0.000360754	0.00757739	0.00363538	0.00757739
SEC14L3	-2.36852	-1.19105	0.000361503	0.00758654	0.092378	0.092378
RHCG	3.49759	-0.221606	0.000362492	0.00759412	0.343919	0.343919
BC096759	4.13521	-0.184967	0.000362492	0.00759412	0.191349	0.191349
HAGH	-1.8797	4.02685	0.000364473	0.00762902	0.180835	0.180835
SYT12	-2.17429	2.95239	0.000367469	0.00768509	0.244401	0.244401
LOC100505918	2.63371	1.92179	0.000373005	0.00779413	0.272426	0.272426
FOXC2	4.06678	-0.481312	0.000374299	0.00781343	0.0114093	0.0114093
CDK1	2.67544	4.35949	0.000374574	0.00781343	1.53846e-05	0.00781343
HIST2H3C	2.82849	2.71602	0.000376079	0.00783806	0.031751	0.031751
HOXC4	3.00085	0.643675	0.000377614	0.00786197	0.0992258	0.0992258
TRIB3	-2.13158	3.38546	0.000377876	0.00786197	0.224552	0.224552
GGH	-1.94095	3.78681	0.000378995	0.00787847	0.518111	0.518111
GPR123	-3.31545	-2.64029	0.000380594	0.00790492	0.166275	0.166275
SDPR	-2.11235	4.63524	0.000381909	0.00792543	0.00206549	0.00792543
OVOL1	2.88546	1.91868	0.000383476	0.00795114	0.0966131	0.0966131
NGFR	-2.03839	3.61261	0.000392779	0.00813704	0.0283701	0.0283701
SERPINB2	3.48126	-0.00627301	0.000402745	0.00833637	0.40168	0.40168
PYGB	2.74317	7.13665	0.000404607	0.00836775	0.000385465	0.00836775
OR2A9P	-5.90896	-4.00926	0.000406525	0.00839308	0.42265	0.42265
LOC100506384	-5.90896	-3.96606	0.000406525	0.00839308	0.056151	0.056151
C10orf47	-2.00693	3.28906	0.000408594	0.0084286	0.183151	0.183151
NR1I2	-2.01067	4.75071	0.000409074	0.00843131	0.00257003	0.00843131
HMGCL	-2.03178	4.61469	0.000415599	0.00855852	0.264495	0.264495
PPP1R1C	-2.17298	0.511144	0.000418354	0.00860792	0.00473881	0.00860792
U80764	-2.1842	1.15674	0.000421713	0.00866967	0.00440606	0.00866967
KCNN4	2.8901	3.68111	0.000425229	0.00872894	0.032757	0.032757
BPHL	-2.00219	3.53179	0.000425318	0.00872894	0.193822	0.193822
ABCA12	2.67677	1.89085	0.000428797	0.00879289	0.193273	0.193273
BC041856	2.43587	3.27163	0.000433484	0.00888147	0.087297	0.087297
CR2	2.68211	2.55553	0.0004342	0.00888862	0.512379	0.512379
ADCY10	-2.12445	1.32131	0.000436119	0.00892035	0.163475	0.163475
CSAG1	4.4181	-0.891074	0.000438296	0.00895731	0.244647	0.244647
GSTA2	-2.032	2.72576	0.000441253	0.00901012	0.00655869	0.00901012
DIAPH3	2.81346	3.07425	0.00044562	0.00909162	1.90017e-05	0.00909162
CTNNA3	-2.17152	0.875465	0.000449757	0.0091683	0.0110291	0.0110291
SBF1P1	-3.26385	-2.33328	0.000452042	0.00920712	0.373395	0.373395
SLC22A3	-1.94755	5.0581	0.000453682	0.00923204	0.000136864	0.00923204
IRX5	3.64145	-0.281455	0.000454164	0.00923204	0.0106699	0.0106699
CCDC158	-2.37335	0.167949	0.00045441	0.00923204	0.0391069	0.0391069
PDZK1	-2.17902	4.66693	0.000455314	0.00924265	0.00315394	0.00924265
TSHR	-2.06927	2.96972	0.000455859	0.00924464	0.113315	0.113315
OSBPL6	-2.11068	2.64423	0.000456177	0.00924464	0.00812368	0.00924464
CENPA	2.86709	1.30082	0.000460944	0.00933344	0.0413109	0.0413109
ZG16	-2.05037	1.54874	0.000462474	0.0093566	0.241629	0.241629
PRIMA1	-2.17268	0.633573	0.000466019	0.00941615	0.168392	0.168392
TMEM27	-2.23551	2.25572	0.000466196	0.00941615	0.00373793	0.00941615
TNNT1	3.23321	0.312324	0.000475289	0.00959181	0.659539	0.659539
CLDN6	2.62844	2.432	0.000475777	0.00959365	0.269439	0.269439
LRRTM3	-2.24405	0.898423	0.000478732	0.0096452	0.0111144	0.0111144
TMEM220	-2.0586	4.31329	0.000479847	0.00965961	0.0604494	0.0604494
MAGEA1	6.82592	-1.4734	0.00048107	0.00967619	0.133583	0.133583
LOC440335	3.03864	2.62979	0.000487113	0.0097896	0.12041	0.12041
CA12	2.72332	5.65078	0.000491343	0.00986642	0.132309	0.132309
VSNL1	-2.00005	1.34428	0.000491879	0.00986899	0.0545361	0.0545361
AK098783	2.82071	2.19476	0.000493474	0.00989279	0.0421867	0.0421867
CRAT	-1.9217	4.52136	0.00049517	0.00991856	0.174542	0.174542
ALDH3A2	-2.00943	6.72398	0.000500798	0.0100222	0.000253455	0.0100222
LOC285878	-4.322	-3.49177	0.000501171	0.0100222	0.473078	0.473078
AX747649	-2.00941	0.641496	0.000504623	0.0100829	0.0978807	0.0978807
RANBP3L	-2.20308	1.30483	0.000508324	0.0101416	0.026308	0.026308
HIST1H3G	2.77976	1.62839	0.0005084	0.0101416	0.0382138	0.0382138
GSTA7P	-2.16367	0.10546	0.000511116	0.0101874	0.0314435	0.0314435
KCNH7	-2.1514	0.512031	0.000517261	0.0103014	0.188103	0.188103
GIMAP1-GIMAP5	-2.34676	-1.02542	0.000519568	0.0103388	0.57624	0.57624
CIDEB	-1.99751	4.16196	0.000521352	0.0103642	0.259938	0.259938
CDC42EP5	3.14645	0.928792	0.000521701	0.0103642	0.013523	0.013523
CT45A1	3.89192	-0.575156	0.000523922	0.0103998	0.860869	0.860869
LILRB5	-1.97537	3.41916	0.000529675	0.0105054	0.0238287	0.0238287
SCD	-1.93635	8.65142	0.000530521	0.0105135	0.572113	0.572113
B4GALNT3	2.79933	3.72057	0.000534148	0.0105767	0.0757388	0.0757388
TTC38	-2.02608	5.37789	0.000535719	0.010593	0.0555172	0.0555172
PEG3	-2.05163	3.82505	0.000535847	0.010593	0.00758247	0.010593
PNMA6A	-2.02131	0.536332	0.000537332	0.0106137	0.301679	0.301679
TPRXL	6.92693	-1.47924	0.000538049	0.0106192	0.000862322	0.0106192
ZIC2	3.58562	-0.307693	0.000540141	0.0106518	0.488044	0.488044
ADAMTS8	-2.01021	2.23649	0.00054238	0.010687	0.604588	0.604588
CLEC4M	-1.92649	3.4172	0.000542806	0.010687	0.327025	0.327025
SOHLH2	3.37288	-0.0886589	0.00054331	0.0106882	0.445924	0.445924
SP6	2.66279	1.60852	0.000543751	0.0106882	0.0014112	0.0106882
MYOCD	-1.99506	3.31096	0.000545892	0.0107082	0.283509	0.283509
ITGA9	-2.02477	4.97906	0.000545979	0.0107082	0.0107091	0.0107091
MAP7D2	2.60224	1.98801	0.000546096	0.0107082	0.320566	0.320566
BC062758	2.64588	1.60113	0.000562457	0.01102	0.731214	0.731214
E2F8	2.78002	2.43057	0.000563741	0.0110363	0.0106338	0.0110363
2016-09-03	2.83769	0.898007	0.000565591	0.0110635	0.0983386	0.0983386
ST6GAL1	-1.90505	8.00945	0.000568435	0.0111102	0.598031	0.598031
NDP	3.52753	-0.329594	0.00057276	0.0111857	0.0943626	0.0943626
SYNPR	3.22338	1.09094	0.000575012	0.0112206	0.381465	0.381465
GPHN	-1.97001	4.40252	0.000575755	0.0112261	0.122909	0.122909
PROM1	2.8105	6.54056	0.000577209	0.011238	0.0244361	0.0244361
SLC38A2	-2.07361	9.11289	0.000577297	0.011238	0.274953	0.274953
BC051708	-2.01293	2.6601	0.000579486	0.0112716	0.247809	0.247809
LINGO2	-3.01725	-2.27389	0.000583384	0.0113383	0.470836	0.470836
BC040328	-2.36852	-1.12822	0.000585988	0.0113797	0.468932	0.468932
RUNDC3B	-2.08888	2.55717	0.000587389	0.0113978	0.011762	0.011762
EFNA3	2.92346	1.53665	0.000590356	0.0114462	0.00304149	0.0114462
SNORA71C	2.60949	3.28467	0.000591342	0.0114561	0.0267985	0.0267985
BUB1	2.58224	3.7927	0.000594684	0.0115071	0.00297985	0.0115071
SLC5A7	-2.40427	-1.25077	0.000594922	0.0115071	0.464303	0.464303
BIK	2.69476	1.76504	0.000595518	0.0115094	0.0168821	0.0168821
PCSK9	-2.15872	2.7916	0.000597669	0.0115417	0.922004	0.922004
MEP1A	3.21443	-0.121199	0.000601852	0.0116133	0.312242	0.312242
NAGS	-1.84898	1.94689	0.000603674	0.0116391	0.312649	0.312649
SKA3	2.68491	2.44691	0.000609707	0.0117461	0.0419662	0.0419662
KIF15	2.61824	3.06931	0.000618575	0.0119074	0.000324346	0.0119074
ALPI	3.37118	-0.37129	0.000644867	0.0123977	0.289887	0.289887
UTS2	3.57153	-0.665666	0.000645581	0.0123977	0.0973109	0.0973109
BC034444	3.90872	-0.616693	0.000645581	0.0123977	0.135008	0.135008
CRYL1	-1.82445	4.60795	0.000647964	0.0124336	0.232861	0.232861
MUC1	2.8137	7.6971	0.000650278	0.0124681	0.139281	0.139281
TROAP	2.67253	1.74859	0.000652656	0.0125038	0.00105083	0.0125038
EPB41L4B	-2.05146	5.21096	0.000654037	0.0125204	0.131877	0.131877
RORB	-2.07106	1.33628	0.000658978	0.012605	0.281627	0.281627
SCP2	-2.03859	7.64422	0.000660631	0.0126266	0.142591	0.142591
CXCL13	2.59286	3.43877	0.000663319	0.012668	0.365668	0.365668
EPS8L1	2.745	4.50017	0.000665419	0.0126981	0.116126	0.116126
BUB1B	2.57782	3.13854	0.000667859	0.0127346	0.00129822	0.0127346
FAM81A	2.5668	2.49244	0.00066885	0.0127434	0.0902861	0.0902861
ALDH3B2	4.37326	-1.00454	0.000669807	0.0127516	0.00533051	0.0127516
PDXP	-2.09485	2.62629	0.000674666	0.012834	0.0871648	0.0871648
UGP2	-2.0347	7.04987	0.000679677	0.0129192	0.184337	0.184337
SVEP1	-2.07144	6.16117	0.000680421	0.0129232	0.00651573	0.0129232
CTSG	-2.21885	-0.331429	0.000686207	0.0130229	0.109015	0.109015
CXCL1	2.67035	4.76069	0.000701688	0.0133062	0.0239721	0.0239721
HIST1H4K	2.70097	2.69546	0.000705171	0.0133618	0.165697	0.165697
KPNA7	3.06472	0.744258	0.000707551	0.0133964	0.0903112	0.0903112
CDH19	-2.08757	2.99894	0.000717333	0.013571	0.0216292	0.0216292
SYPL2	-2.02035	1.75726	0.000720783	0.0136256	0.0410393	0.0410393
AK024141	-2.64863	-1.89208	0.000724173	0.0136762	0.0027667	0.0136762
HEMGN	-2.8802	-2.16647	0.000724588	0.0136762	0.2432	0.2432
POLQ	2.57201	4.43725	0.00073684	0.0138966	0.000244643	0.0138966
CLEC18A	3.40992	-0.157494	0.000741497	0.0139709	0.038115	0.038115
AK056098	2.59235	2.22254	0.000741938	0.0139709	0.0343689	0.0343689
C2CD4B	2.6046	2.4366	0.000744341	0.0140053	0.0541973	0.0541973
HIST1H2BM	2.69848	1.87137	0.000746767	0.01404	0.0453814	0.0453814
SMOC1	-2.00453	4.10307	0.000748278	0.0140575	0.353767	0.353767
TPRG1	-2.00254	2.85321	0.000751292	0.0141032	0.226112	0.226112
C9orf140	2.61618	2.95792	0.000755647	0.0141739	0.0130901	0.0141739
AL109792	6.89404	-1.56676	0.000760332	0.0142287	0.00126228	0.0142287
AK054726	6.7173	-1.59707	0.000760332	0.0142287	0.0626368	0.0626368
PAX3	7.05148	-1.52834	0.000760332	0.0142287	0.350617	0.350617
CPM	2.10473	9.19313	0.000761638	0.0142422	0.303569	0.303569
PCA3_1	-3.3941	-2.94268	0.00076812	0.0143412	0.584256	0.584256
HAND1	-3.3941	-2.94281	0.00076812	0.0143412	0.514753	0.514753
MUC5AC	2.92344	5.41989	0.000776359	0.0144838	0.597997	0.597997
CEACAM3	3.34765	-0.172791	0.000781874	0.0145643	0.0338329	0.0338329
VTRNA1-2	3.02051	-0.198951	0.000781874	0.0145643	0.229805	0.229805
JPH1	2.58168	2.52089	0.000783163	0.0145771	0.00125795	0.0145771
ALPK2	-2.00893	4.77458	0.00079353	0.014749	0.301439	0.301439
TSKU	-1.98377	5.21846	0.000793619	0.014749	0.263497	0.263497
ADAMTS20	4.25468	-1.06346	0.000798872	0.0148239	0.216413	0.216413
RAB9BP1	4.17855	-1.06679	0.000798872	0.0148239	0.378165	0.378165
BC037254	3.74995	-0.684285	0.000799967	0.0148328	0.374263	0.374263
CYP1A2	-1.96682	5.23822	0.000801813	0.0148556	0.171449	0.171449
PBK	2.55848	2.12614	0.000804566	0.0148952	0.0639941	0.0639941
HSD17B4	-1.88097	6.43277	0.000806442	0.0149186	0.158128	0.158128
SCN9A	-1.89507	4.71166	0.000809833	0.0149698	0.00477504	0.0149698
PBLD	-2.02809	6.02938	0.000811738	0.0149936	0.252103	0.252103
SGPP2	2.59345	3.09434	0.000815403	0.0150498	0.113967	0.113967
PRAMEF10	-2.39902	-1.57251	0.000821203	0.0151453	0.389682	0.389682
FAM189A1	3.12699	1.86139	0.000824517	0.0151949	0.818268	0.818268
SAT2	-1.81801	3.43039	0.00082686	0.0152264	0.133663	0.133663
SLC17A4	-2.09901	4.86453	0.000833153	0.0153306	0.0128714	0.0153306
CENPE	2.43626	4.61721	0.000838763	0.0154222	3.92179e-05	0.0154222
FUT9	2.8291	4.32337	0.000840643	0.015445	0.336537	0.336537
CDRT1	2.94196	1.5801	0.000843137	0.015479	0.00329013	0.015479
EXO1	2.65302	2.59752	0.000847802	0.0155529	0.000181578	0.0155529
CNTFR	-2.34837	0.331246	0.000850901	0.0155979	0.0017238	0.0155979
BC118985	6.86038	-1.60472	0.000856217	0.0156566	0.0440464	0.0440464
LOC727924	6.89404	-1.5826	0.000856217	0.0156566	0.350617	0.350617
SH2D7	7.24649	-1.53482	0.000856217	0.0156566	0.0198109	0.0198109
PRSS45	-2.3768	-0.932269	0.000856692	0.0156566	0.0733892	0.0733892
TK1	2.63134	2.92866	0.000865623	0.0158079	0.00268668	0.0158079
LOC283194	-2.07815	-0.119538	0.000871576	0.0159046	0.0805731	0.0805731
HOXC5	4.042	-1.12747	0.000873752	0.0159203	0.141241	0.141241
NR_027081	4.25468	-1.08763	0.000873752	0.0159203	0.0146385	0.0159203
VANGL2	2.58812	4.38105	0.000881671	0.0160525	0.035091	0.035091
BC025370	-3.01725	-2.28928	0.000884871	0.0160987	0.0614337	0.0614337
CDH17	2.40723	4.86067	0.000888037	0.0161441	0.31108	0.31108
DECR1	-1.89914	5.24757	0.000911105	0.0165497	0.207718	0.207718
CYP2C19	-1.96151	4.93849	0.000911712	0.0165497	0.00242406	0.0165497
BC141903	-3.27986	-3.12188	0.000918642	0.016663	0.286901	0.286901
HIST1H2BL	2.68137	1.61543	0.00092032	0.0166809	0.0220925	0.0220925
AK096932	3.61313	-0.74717	0.000925914	0.0167572	0.133732	0.133732
LOC100287482	3.8403	-0.718928	0.000925914	0.0167572	0.00917162	0.0167572
ALLC	-2.09615	0.554665	0.00093372	0.0168858	0.00963922	0.0168858
RAB25	2.63874	3.68014	0.000934622	0.0168895	0.0911912	0.0911912
ANKRD24	-2.07487	0.341976	0.0009355	0.0168928	0.0107973	0.0168928
SFXN5	-1.85884	4.27151	0.000936699	0.0169018	0.133677	0.133677
DUSP1	-1.87906	7.43468	0.000938703	0.0169253	0.0374192	0.0374192
PLK1	2.67272	2.76282	0.000947634	0.0170736	0.00514856	0.0170736
TFF1	2.75283	4.39071	0.000948671	0.0170796	0.292429	0.292429
LOC100288846	-2.02957	0.457328	0.000949655	0.0170846	0.0197273	0.0197273
AX746840	2.62837	1.12511	0.00096805	0.0174026	0.14536	0.14536
LOC440910	3.11326	-0.243343	0.000970045	0.0174255	0.135791	0.135791
AK128837	-5.71974	-4.15637	0.000977525	0.0175469	0.42265	0.42265
PGM5	-1.93193	3.06883	0.000979339	0.0175664	0.00605022	0.0175664
POTEM	2.48203	4.36579	0.000980653	0.0175769	0.459377	0.459377
AKR7L	-1.94729	4.65079	0.000981773	0.017584	0.0138823	0.017584
GRIN2D	2.57159	1.65351	0.000982876	0.0175907	0.0719122	0.0719122
TRNA_Lys	3.11922	-0.494696	0.000990727	0.0177181	0.243219	0.243219
CT45A3	3.73118	-0.732797	0.00099715	0.0178198	0.56199	0.56199
HBA2	-1.66588	2.33265	0.000997944	0.0178208	0.0130855	0.0178208
FAM83A	2.33797	2.18832	0.00100558	0.0179425	0.0402516	0.0402516
SOX11	2.94652	0.118788	0.00100624	0.0179425	0.000987799	0.0179425
PLA2G10	2.7797	1.34917	0.00100776	0.0179563	0.0784025	0.0784025
ESRP1	2.59831	6.06907	0.00101435	0.0180606	0.080742	0.080742
STXBP5L	2.85109	0.766611	0.00101954	0.0181276	0.158235	0.158235
TMEM176B	-1.62205	6.21445	0.00101962	0.0181276	0.156726	0.156726
PEPD	-1.81537	4.40851	0.001021	0.0181388	0.105278	0.105278
LRP8	2.83181	6.10059	0.00102258	0.0181536	0.0434409	0.0434409
BCAS1	2.36846	6.15532	0.0010273	0.018224	0.0534536	0.0534536
IQCJ-SCHIP1	-1.98576	-0.0975354	0.00103433	0.0183313	0.00666437	0.0183313
POF1B	2.42098	6.31919	0.00103486	0.0183313	0.114861	0.114861
C19orf21	2.62503	4.68779	0.00103788	0.0183713	0.128126	0.128126
NBPF22P	2.44898	1.39894	0.00104492	0.0184764	0.255898	0.255898
BC036309	-2.4494	-1.48955	0.00104535	0.0184764	0.836119	0.836119
CPNE7	2.62747	3.0992	0.00105361	0.0186088	0.0284663	0.0284663
TMEM100	-2.00418	2.24781	0.00105658	0.0186478	0.0260148	0.0260148
HPDL	2.44778	1.10138	0.00106127	0.0187168	0.0501119	0.0501119
C7orf58	-1.93817	5.83028	0.00106801	0.0188221	0.00428655	0.0188221
HOXD13	3.65356	-0.773255	0.00107461	0.0189245	0.473932	0.473932
CYP2C18	-1.95887	5.52008	0.00108558	0.0191039	0.000560125	0.0191039
KRT19	2.65539	6.58442	0.00108798	0.0191321	0.140423	0.140423
SNORD35A	6.64006	-1.71817	0.00109187	0.0191866	0.0170144	0.0191866
IGHG1	2.4483	10.9253	0.00109443	0.0192177	0.76487	0.76487
NUF2	2.60105	1.92653	0.00110159	0.0193294	0.0140059	0.0193294
HIST1H2BJ	2.65655	2.50711	0.00110551	0.0193775	0.03418	0.03418
P704P	2.3878	3.78399	0.00110594	0.0193775	0.402707	0.402707
TPD52L1	-1.99319	3.39718	0.00110929	0.0194222	0.00290022	0.0194222
HIST1H2AL	2.61876	1.87519	0.0011222	0.0196341	0.00035748	0.0196341
HRASLS2	3.48238	-0.483386	0.00112491	0.019653	0.118255	0.118255
SLC30A8	3.33777	-0.498756	0.00112491	0.019653	0.033291	0.033291
GABRP	2.37491	5.77066	0.00112695	0.0196745	0.0810326	0.0810326
HSD17B3	-2.01497	0.982492	0.00112956	0.0197057	0.00363847	0.0197057
EMX2	3.17418	1.63591	0.00113814	0.0198412	0.665637	0.665637
EPCAM	2.48727	6.52841	0.00114329	0.0199166	0.0791007	0.0791007
SLC44A5	2.06935	4.38598	0.00115189	0.020052	0.319326	0.319326
GBE1	-1.85686	4.76283	0.00115763	0.0201374	0.0917951	0.0917951
AX747251	-2.0144	2.59966	0.0011585	0.020138	0.27657	0.27657
NIPSNAP1	-1.9303	5.44031	0.00117049	0.0203319	0.266621	0.266621
FLJ42289	-2.24167	-0.20858	0.00117136	0.0203324	0.33068	0.33068
ASF1B	2.51197	2.58115	0.00117289	0.0203444	0.0145268	0.0203444
KIF23	2.485	3.71964	0.00118471	0.0205346	0.00207508	0.0205346
KIF18A	2.48959	2.43001	0.00118967	0.020606	0.0466701	0.0466701
WFDC1	-1.83506	2.60243	0.00119106	0.0206152	0.306391	0.306391
STON1-GTF2A1L	-2.10558	-0.998864	0.00120844	0.0209011	0.0378007	0.0378007
LOC219731	-1.85653	2.18823	0.00122286	0.0211297	0.197082	0.197082
HEATR8-TTC4	2.73017	0.364108	0.0012234	0.0211297	0.169873	0.169873
ABO	2.99694	1.3052	0.0012321	0.0212647	0.16069	0.16069
LOC348120	2.70593	1.00305	0.00123562	0.0213103	0.389382	0.389382
TM4SF4	-2.0463	6.77364	0.00123825	0.0213404	0.0226387	0.0226387
SNORA69	2.70585	0.22002	0.00123938	0.0213447	0.0505555	0.0505555
E2F7	2.47121	2.74944	0.00124175	0.0213703	0.0220667	0.0220667
CDC25C	2.63351	0.490702	0.00125041	0.0214938	0.0765249	0.0765249
CSAG2	3.48454	-0.830196	0.0012507	0.0214938	0.376321	0.376321
RIMS1	-1.80576	2.56142	0.00125475	0.0215481	0.570292	0.570292
DMRTA1	-1.95547	1.96147	0.00125762	0.0215821	0.0132761	0.0215821
HOXC13	3.95339	-1.21663	0.00126351	0.0216677	0.215824	0.215824
PRR15	2.59983	2.8876	0.00126985	0.0217609	0.103594	0.103594
SLC8A3	-2.07681	0.387283	0.00127775	0.021881	0.0739141	0.0739141
HMGA1	2.53012	5.60603	0.00128265	0.0219493	0.00210056	0.0219493
AK094644	-1.94144	1.0975	0.00128889	0.0220405	0.0711457	0.0711457
LOC283392	-1.85115	1.49291	0.00130109	0.0222335	0.107071	0.107071
COL18A1	-1.65771	7.33284	0.00131705	0.0224901	0.184599	0.184599
SLC2A9	-1.93607	2.76718	0.00131939	0.0225143	0.313307	0.313307
C11orf53	3.00285	0.707828	0.00133054	0.0226885	0.155838	0.155838
HORMAD1	2.34061	1.27358	0.00133713	0.0227849	0.447076	0.447076
FGF23	-2.39674	-1.7489	0.00134642	0.0229124	0.0223044	0.0229124
MECOM	2.424	6.46635	0.00134651	0.0229124	0.0238602	0.0238602
SLC7A9	-1.92871	1.3181	0.00134908	0.02294	0.132752	0.132752
HIST1H2AB	2.6847	1.13794	0.00135043	0.0229468	0.00461469	0.0229468
AIFM3	2.97457	1.47668	0.00135649	0.0230336	0.0696172	0.0696172
UPP2	-2.06214	0.917664	0.00136904	0.0232305	0.295169	0.295169
SLC6A19	-1.36424	3.82572	0.00137195	0.0232636	0.40437	0.40437
SFRP5	-2.04659	2.69842	0.00137427	0.0232866	0.0302295	0.0302295
VSTM2A	-3.27986	-3.03758	0.00138089	0.0233661	0.554123	0.554123
RFPL4A	-3.27986	-3.06133	0.00138089	0.0233661	0.00201108	0.0233661
GUCY2C	2.14514	2.59074	0.00138674	0.0234487	0.382823	0.382823
LINC00242	-2.40427	-1.29807	0.00139545	0.0235794	0.0219738	0.0235794
TTN	-1.74099	9.41986	0.00140196	0.0236728	0.561345	0.561345
DLGAP5	2.42715	2.92828	0.0014131	0.0238443	0.000419948	0.0238443
GADD45B	-1.83882	4.95085	0.00142491	0.0240269	0.142127	0.142127
TBX3	-1.70965	4.409	0.00142738	0.0240517	0.00112883	0.0240517
SLC25A20	-1.89688	4.35247	0.00142947	0.0240702	0.15039	0.15039
RBM24	-1.99866	0.855606	0.00144255	0.0242736	0.115606	0.115606
NTF3	-2.08905	-0.61747	0.00145285	0.0244298	0.0137758	0.0244298
AK056485	-2.11987	0.259021	0.00146683	0.0246478	0.561259	0.561259
FHL1	-1.8384	5.1971	0.00147926	0.0248395	0.00817011	0.0248395
SYT9	-1.87418	1.1502	0.00148394	0.0249007	0.071566	0.071566
LINC00478	-1.88285	4.07522	0.00150283	0.0252003	0.0791009	0.0791009
PTCH2	2.13039	4.60402	0.00150574	0.0252316	0.062633	0.062633
HMGCS1	-1.89441	7.35285	0.00150772	0.0252473	0.652968	0.652968
SLC16A11	-2.12134	-1.20525	0.00151379	0.0253314	0.283127	0.283127
FOLR2	-1.93995	2.08148	0.00152727	0.0255393	0.0850397	0.0850397
CBLN2	2.48774	2.65436	0.00153252	0.0256093	0.728371	0.728371
CGNL1	-1.76429	5.64835	0.0015461	0.0258185	0.224827	0.224827
HEBP1	-1.87024	3.42445	0.00155352	0.0259245	0.0163774	0.0259245
CD36	-1.8165	5.14332	0.00155769	0.0259762	0.00747619	0.0259762
KCNC2	3.21434	-0.589843	0.00155935	0.025986	0.415886	0.415886
SPINT2	2.5384	5.95666	0.00157193	0.0261775	0.0288311	0.0288311
UTS2D	-1.91265	5.74275	0.00158674	0.026406	0.0071926	0.026406
MRC1	-1.87993	6.32845	0.00159155	0.0264674	0.0851513	0.0851513
AURKA	2.36693	3.78624	0.00159474	0.0264674	0.0028077	0.0264674
CDC37L1	-1.77597	4.20942	0.00159479	0.0264674	0.172487	0.172487
OR11H12	6.64006	-1.8117	0.0015959	0.0264674	0.11683	0.11683
LOC51326	6.51584	-1.83641	0.0015959	0.0264674	0.0121206	0.0264674
LOC100129961	-1.85644	0.666099	0.00160799	0.0266496	0.0969624	0.0969624
MUM1L1	-1.9148	1.1716	0.00164198	0.0271945	0.016772	0.0271945
MNX1	2.71892	1.74309	0.00165166	0.0273359	0.0836322	0.0836322
DKFZp434J0226	2.64713	0.1424	0.00165611	0.0273909	0.0382185	0.0382185
ART4	-1.93527	2.72274	0.0016624	0.0274761	0.0481045	0.0481045
LOC388942	2.50195	0.830252	0.00168203	0.0277816	0.163931	0.163931
BC015429	4.09818	-1.26115	0.00168574	0.027824	0.0611158	0.0611158
AK024242	2.53759	1.63741	0.0016902	0.0278784	0.518921	0.518921
CAPN6	2.72716	4.18508	0.00169958	0.0280141	0.885163	0.885163
IGL@	3.12815	-0.371218	0.00170795	0.0281329	0.153275	0.153275
MDK	2.27732	4.10989	0.00171248	0.0281883	1.16963e-05	0.0281883
CD302	-1.89406	7.23694	0.00171739	0.0282499	0.00804824	0.0282499
ADCYAP1R1	-1.9091	1.12068	0.00172582	0.0283693	0.243736	0.243736
CHRNA1	2.73996	0.144171	0.0017276	0.0283793	0.248488	0.248488
C20orf151	3.17639	0.00732671	0.00172954	0.0283919	0.029181	0.029181
BC014312	2.55424	2.17772	0.00173577	0.0284655	0.0517147	0.0517147
5S_rRNA	1.97232	7.14848	0.00173638	0.0284655	0.384423	0.384423
CENPW	2.6639	1.07925	0.00173867	0.0284839	0.00585617	0.0284839
DTNA	-1.898	4.06074	0.00174196	0.0285184	0.0588618	0.0588618
PAGE5	2.68147	0.642201	0.00175204	0.0286641	0.928842	0.928842
KAZALD1	2.81398	1.28345	0.00177904	0.0290861	0.00326922	0.0290861
PCCA	-1.69574	4.75884	0.00180685	0.0295208	0.118326	0.118326
IGVK-A2	-2.23644	-0.224523	0.00181195	0.0295842	0.0226287	0.0295842
PDZD4	-1.86617	1.29032	0.00181851	0.0295963	0.00344912	0.0295963
LOC170425	6.59983	-1.83155	0.00181881	0.0295963	0.0176117	0.0295963
DDX11L1	6.42666	-1.89747	0.00181881	0.0295963	0.0398929	0.0398929
FOXR2	6.6792	-1.80565	0.00181881	0.0295963	0.280895	0.280895
GUCY2F	6.95909	-1.76521	0.00181881	0.0295963	0.0339682	0.0339682
HIST1H2BH	2.41661	2.84891	0.00182637	0.0296993	0.0512602	0.0512602
DZIP1L	2.73579	4.99006	0.0018294	0.0297287	0.199543	0.199543
DQ575018	2.40484	1.19656	0.00183083	0.029732	0.361064	0.361064
PWRN2	-1.88608	0.974651	0.00183806	0.0298156	0.0941792	0.0941792
CLCA1	-2.05983	1.24832	0.00183844	0.0298156	0.948388	0.948388
BC055085	2.28257	2.41832	0.00184064	0.0298312	0.110386	0.110386
AATK	2.59433	3.06975	0.00184751	0.0299226	0.078464	0.078464
ARSF	-2.38722	-2.07497	0.0018504	0.0299492	0.530116	0.530116
AKAP12	-1.81144	6.58432	0.00186016	0.0300871	0.0154528	0.0300871
PLEKHN1	2.80365	0.62344	0.00186491	0.0301437	0.0135799	0.0301437
PVT1	2.21996	4.6587	0.00186675	0.0301533	0.00234363	0.0301533
BBOX1	-1.90609	2.12951	0.00186997	0.0301853	0.0746897	0.0746897
CCL18	2.29163	3.17098	0.00187976	0.030323	0.310987	0.310987
S100A6	2.40944	6.73992	0.00188333	0.0303604	0.0302428	0.0303604
SNORA71A	2.21586	5.2749	0.00189037	0.0304535	0.0166771	0.0304535
NHLH2	3.68196	-0.598549	0.00190928	0.0307378	0.455653	0.455653
HIST1H3C	2.48716	2.35276	0.00191371	0.0307887	0.0206553	0.0307887
MYCT1	-1.84151	3.36289	0.0019165	0.030813	0.0026405	0.030813
EPHX3	2.66639	0.610627	0.00192438	0.0309192	0.318554	0.318554
HMGCLL1	-2.12479	-0.289761	0.00192863	0.0309668	0.0049101	0.0309668
CERS4	-1.8659	2.36959	0.00193017	0.0309711	0.101413	0.101413
POTEH	2.5292	1.123	0.00193215	0.0309822	0.532577	0.532577
HIST1H2BO	2.48909	1.75052	0.00193473	0.0310031	0.0296195	0.0310031
KNDC1	-1.92684	1.6372	0.00194435	0.031131	0.263076	0.263076
NUDT6	-1.97371	0.677223	0.00194529	0.031131	0.0151968	0.031131
ALDH1B1	-1.73675	5.65435	0.0019512	0.031205	0.0369964	0.0369964
KCNK17	-2.00376	-0.395631	0.00198759	0.031766	0.00561416	0.031766
SNAR-B2	2.58836	-0.0532979	0.00199187	0.0318133	0.436115	0.436115
ADRB2	-1.79996	2.52883	0.00199754	0.0318829	0.0030826	0.0318829
AK123067	3.50679	-0.934127	0.00200756	0.0320006	0.334324	0.334324
TBX4	3.52869	-0.922183	0.00200756	0.0320006	0.0185225	0.0320006
GPRIN2	2.65052	1.43493	0.0020177	0.032141	0.0694682	0.0694682
EGR1	-1.63042	7.26385	0.00202975	0.0323117	0.0207679	0.0323117
CENPI	2.38611	2.9714	0.00203432	0.0323632	0.00126817	0.0323632
PRSS21	2.77329	0.114204	0.00205031	0.0325961	0.328691	0.328691
ZNF684	-1.83332	2.29164	0.00205481	0.0326311	0.0359402	0.0359402
LOC285401	3.8261	-1.34697	0.0020552	0.0326311	0.109046	0.109046
LRRC63	-2.46376	-2.34093	0.00207615	0.0329201	0.000236026	0.0329201
CTAG2	6.64006	-1.83863	0.00207749	0.0329201	0.262268	0.262268
LY6K	6.47194	-1.91411	0.00207749	0.0329201	0.0207821	0.0329201
NR2F1	-1.82607	3.65447	0.00207974	0.0329342	0.0138485	0.0329342
HADHB	-1.8132	6.26777	0.00209709	0.0331872	0.242464	0.242464
BC034927	-2.3388	-1.00762	0.00210194	0.0332422	0.524301	0.524301
HES6	2.35396	0.86158	0.00211862	0.0334841	0.00302682	0.0334841
ARMC3	2.78576	-0.234327	0.002129	0.0336043	0.405493	0.405493
FIBCD1	2.78576	-0.241348	0.002129	0.0336043	0.296781	0.296781
HIST1H2BG	2.26303	3.24246	0.00213398	0.033661	0.0128886	0.033661
AGR3	2.46637	1.90292	0.00214433	0.0338022	0.200767	0.200767
DEPDC1	2.11272	3.95357	0.00214687	0.0338201	0.000661951	0.0338201
GLYCTK	-1.81544	4.7471	0.00215642	0.0339485	0.176765	0.176765
NMU	3.87492	-0.91021	0.00217833	0.0342489	0.133259	0.133259
PCSK1N	3.52869	-0.958663	0.00217833	0.0342489	0.00971564	0.0342489
KCNE3	2.32272	7.09765	0.00218139	0.0342747	0.0758649	0.0758649
ADRA2B	-1.92972	0.412017	0.00220502	0.0346121	0.584095	0.584095
DQ658414	2.42562	2.87005	0.00220572	0.0346121	0.0581574	0.0581574
UNC93A	-2.1274	-0.4357	0.00221928	0.0348022	0.0951788	0.0951788
PVRL4	2.46029	3.74478	0.00223229	0.0349837	0.143392	0.143392
OVOL2	2.54101	2.31468	0.00224533	0.0351507	0.135569	0.135569
MMP10	3.02242	-0.233671	0.00224594	0.0351507	0.123093	0.123093
RNF183	2.85156	1.35433	0.00224731	0.0351507	0.193014	0.193014
PDK4	-1.91593	7.21307	0.00225171	0.0351914	0.0987284	0.0987284
HTR1E	-4.00488	-3.78614	0.00225427	0.0351914	0.478422	0.478422
TFDP3	-4.00488	-3.82169	0.00225427	0.0351914	0.0570659	0.0570659
GSG2	2.35925	2.53619	0.00228264	0.0356113	0.00111537	0.0356113
ST8SIA6	-2.1107	-0.283435	0.0022869	0.0356547	0.0087996	0.0356547
AK125759	-1.97762	0.368029	0.00231165	0.0360174	0.175939	0.175939
MPDZ	-1.7506	6.05517	0.00231389	0.0360292	0.0073297	0.0360292
FRMD7	-2.82692	-2.71789	0.00232664	0.0362016	0.0396971	0.0396971
ST14	2.47483	6.09267	0.00232796	0.0362016	0.031298	0.0362016
C7orf10	-1.93327	2.15824	0.00233602	0.0363037	0.239106	0.239106
PCDH10	-1.76524	0.46221	0.00234238	0.0363791	0.747144	0.747144
SLC9A2	2.42361	4.87222	0.0023448	0.0363933	0.228658	0.228658
PODXL2	2.48961	2.50423	0.00236322	0.0366556	0.139619	0.139619
WIF1	6.42666	-1.94347	0.00237846	0.0368211	0.0939697	0.0939697
OR11H2	6.55845	-1.91562	0.00237846	0.0368211	0.252545	0.252545
TMEM189-UBE2V1	6.55845	-1.92207	0.00237846	0.0368211	0.0832512	0.0832512
LOC201617	-1.90497	-0.375405	0.00238108	0.0368211	0.177056	0.177056
HMMR	2.25692	2.78841	0.00238149	0.0368211	0.00601167	0.0368211
C15orf42	2.37158	3.23436	0.00238984	0.0369266	0.0390376	0.0390376
LOC400550	-1.77635	3.93984	0.00240721	0.0371712	0.507419	0.507419
PIP5K1B	2.34166	3.98457	0.00242429	0.0374111	0.0551856	0.0551856
CCBP2	-1.81006	4.77884	0.00243206	0.037507	0.225709	0.225709
CD55	2.2318	6.67149	0.00243488	0.0375267	0.00132172	0.0375267
IPW	-1.7496	4.91782	0.00243736	0.0375409	0.224422	0.224422
SULF1	2.14612	7.65016	0.00244639	0.0375937	0.0975075	0.0975075
SYNJ2BP-COX16	-5.5019	-4.41979	0.00245011	0.0375937	0.42265	0.42265
PROP1	-5.5019	-4.38758	0.00245011	0.0375937	0.0779108	0.0779108
REN	-5.5019	-4.40076	0.00245011	0.0375937	0.185448	0.185448
BC039521	-5.5019	-4.38798	0.00245011	0.0375937	0.262424	0.262424
SDC4P	-5.5019	-4.38798	0.00245011	0.0375937	0.262424	0.262424
IQGAP2	-1.67633	7.13389	0.00246005	0.0376907	0.0564246	0.0564246
CACNA1F	2.68992	0.202842	0.00246062	0.0376907	0.0193159	0.0376907
ENHO	-2.19077	-1.31537	0.0024611	0.0376907	0.338253	0.338253
FAM150B	-1.83063	1.0462	0.0024645	0.0377189	0.288935	0.288935
TST	-1.7148	4.36053	0.00249489	0.0381464	0.184884	0.184884
HAVCR1	2.24672	1.73291	0.00249559	0.0381464	0.0259107	0.0381464
CSAG3	2.83044	-0.274523	0.0025021	0.0382219	0.723958	0.723958
PTTG1	2.34117	2.05791	0.00250382	0.0382239	0.00575062	0.0382239
KLF11	-1.88131	5.27106	0.00250688	0.0382362	0.162086	0.162086
TLL2	2.53893	2.32156	0.00250779	0.0382362	0.0802239	0.0802239
FAM75C2	3.17704	-0.704595	0.00252125	0.038369	0.735173	0.735173
CDKN2A	3.15802	-0.721314	0.00252125	0.038369	0.0208886	0.038369
KRT14	3.65508	-0.669442	0.00252125	0.038369	0.511476	0.511476
GALT	-1.67907	3.3558	0.00252797	0.0384471	0.177576	0.177576
AK130904	-1.78682	1.02486	0.0025472	0.0387152	0.13164	0.13164
AK310634	2.61335	2.05724	0.00256447	0.0389533	0.405072	0.405072
MDGA2	-2.39095	-1.87633	0.0025754	0.0390711	0.210875	0.210875
SPINK5	2.2563	2.18666	0.00257546	0.0390711	0.159499	0.159499
AK094929	-2.13595	-1.00221	0.00258707	0.0392227	0.0248879	0.0392227
COL9A2	2.19795	2.70152	0.00259181	0.0392699	0.0396391	0.0396391
CDC20	2.26628	2.50645	0.0026023	0.0394041	0.00396434	0.0394041
RSPH1	2.42514	0.976189	0.0026106	0.0395036	0.048345	0.048345
FMO4	-1.83337	2.65169	0.00261213	0.0395036	0.108575	0.108575
SEC14L2	-1.68721	5.11697	0.00261546	0.0395099	0.231619	0.231619
TNXB	-1.73726	5.73005	0.00261581	0.0395099	0.00699525	0.0395099
NME1-NME2	-2.31003	-1.47946	0.0026189	0.0395318	0.390195	0.390195
TMPRSS4	2.27269	5.5828	0.00263911	0.0398121	0.165691	0.165691
ACY1	-1.75742	4.39379	0.00264552	0.0398492	0.289513	0.289513
IL8	2.38912	5.62811	0.00264613	0.0398492	0.0917735	0.0917735
LIME1	-1.63454	1.32961	0.00264652	0.0398492	0.258754	0.258754
GAS2	-1.83988	2.98012	0.00265675	0.0399785	0.0228716	0.0399785
RAD54L	2.35353	2.17816	0.0026615	0.040025	0.0450129	0.0450129
WNT7A	-1.97629	-0.42868	0.00266436	0.0400432	0.622188	0.622188
GCHFR	-1.80441	1.72496	0.0026847	0.0403238	0.052673	0.052673
GRM8	-1.6974	1.52457	0.00268973	0.0403744	0.587232	0.587232
SLC22A2	-2.4601	-2.13879	0.0027133	0.0407028	0.421182	0.421182
TEK	-1.78375	4.06794	0.00272126	0.040797	0.0299138	0.040797
ACAD11	-1.77152	5.88895	0.00272938	0.0408708	0.110839	0.110839
PAX7	6.42666	-1.9911	0.00272956	0.0408708	0.131074	0.131074
HIST1H2BI	2.37941	2.20355	0.00274203	0.041032	0.208071	0.208071
ALDH1A1	-1.77576	7.27502	0.00275276	0.0411672	0.00881326	0.0411672
AQP7P3	-2.67893	-2.5738	0.00278005	0.041524	0.285032	0.285032
GCK	-2.92553	-2.61214	0.00278005	0.041524	0.454508	0.454508
TMC5	2.3295	7.90126	0.00278346	0.0415493	0.0401266	0.0415493
AK001558	3.36788	-1.03269	0.00279695	0.041725	0.156158	0.156158
FERMT2	-1.7763	5.64208	0.00281811	0.0420147	0.00213554	0.0420147
ADAM8	2.38855	4.44973	0.00282406	0.0420775	0.00831054	0.0420775
SCN7A	-1.93425	5.04682	0.00284324	0.0423371	0.0183063	0.0423371
BC017578	2.57262	0.412238	0.00285333	0.0424613	0.327656	0.327656
IGF1	-1.78929	6.63537	0.00286549	0.0425976	0.00549015	0.0425976
CNTNAP3	-1.88072	3.14209	0.00286601	0.0425976	0.0414814	0.0425976
DHTKD1	-1.68691	6.78716	0.00288222	0.0428122	0.209773	0.209773
VKORC1	-1.58989	4.25122	0.00288431	0.042817	0.320321	0.320321
FLVCR2	-1.80467	3.9624	0.00289948	0.0429925	0.134644	0.134644
PRKAA2	-1.75473	4.69434	0.00289969	0.0429925	0.0447684	0.0447684
KIAA1199	2.4891	5.60087	0.0029038	0.0430271	0.0977512	0.0977512
ZBTB16	-1.90095	6.09303	0.00292117	0.043258	0.311827	0.311827
CAPG	2.30088	4.26131	0.00295352	0.0437103	0.0528382	0.0528382
NID1	-1.72	6.87072	0.00295911	0.0437663	0.00741316	0.0437663
BC128043	2.29277	2.24843	0.00296152	0.0437752	0.0319488	0.0437752
KIF20A	2.19342	2.60118	0.00296605	0.0438154	0.024877	0.0438154
TACSTD2	2.22171	5.46327	0.00296974	0.0438431	0.119275	0.119275
TM7SF2	-1.61779	2.85074	0.00297181	0.0438468	0.184193	0.184193
LOC201477	-1.8767	-1.38294	0.00297532	0.0438719	0.265365	0.265365
PALMD	-1.76969	3.43836	0.00299335	0.0441109	0.00460449	0.0441109
APCDD1	-1.35371	4.22411	0.00302859	0.044603	0.945257	0.945257
FLJ23867	2.40065	5.21877	0.00304335	0.0447932	0.0772735	0.0772735
PIRT	-1.84383	0.0058066	0.00306311	0.0450566	0.0825755	0.0825755
ASPM	2.11395	5.49788	0.00307082	0.0451425	0.00953236	0.0451425
MUC5B	-1.32259	9.11509	0.00307999	0.0452499	0.989872	0.989872
MAN1A1	-1.64391	7.2199	0.00308962	0.0453638	0.0453618	0.0453638
APBA1	-1.71456	3.50098	0.0031111	0.0456515	0.135159	0.135159
FAM90A1	2.72394	-0.340036	0.00311893	0.0456998	0.0174578	0.0456998
TNFAIP6	2.34134	2.17483	0.00312374	0.0456998	0.101052	0.101052
KRT5	2.90781	-0.791238	0.00312572	0.0456998	0.210048	0.210048
AP3B2	2.95264	-0.792274	0.00312572	0.0456998	0.0105344	0.0456998
CD70	3.03833	-0.78003	0.00312572	0.0456998	0.0234038	0.0456998
HTR1B	3.21434	-0.755561	0.00312572	0.0456998	0.11978	0.11978
VSIG4	-1.72234	3.72201	0.00313443	0.0457803	0.0966997	0.0966997
PCTP	-1.62851	4.10484	0.00313501	0.0457803	0.155056	0.155056
SNORD12	6.22984	-2.06637	0.00314028	0.0458168	0.0659429	0.0659429
ZNF165	2.41887	2.74786	0.00314288	0.0458168	0.0276115	0.0458168
SLC38A5	2.53838	1.8178	0.0031432	0.0458168	0.0705555	0.0705555
OGN	-1.66529	5.67691	0.00315435	0.0459518	0.310967	0.310967
LOC100132273	-1.75713	2.91022	0.00316432	0.046055	0.189036	0.189036
SLC44A4	2.18112	6.74341	0.00316524	0.046055	0.101976	0.101976
MFI2-AS1	2.88319	0.395595	0.00317464	0.0461639	0.0728178	0.0728178
PKMYT1	2.51612	1.07879	0.00317929	0.0462037	0.000268266	0.0462037
KBTBD10	-1.76382	0.98549	0.00319138	0.0463516	0.367928	0.367928
RGS7BP	-1.69892	2.72593	0.00319384	0.0463596	0.032429	0.0463596
ECH1	-1.56972	4.91793	0.0032002	0.046424	0.309005	0.309005
LOC100507421	2.14419	3.33035	0.00321517	0.0466132	0.474505	0.474505
GDF7	-2.3468	-1.61624	0.00324307	0.0469896	0.164186	0.164186
PLSCR4	-1.80003	5.73698	0.00325519	0.0471369	0.0205999	0.0471369
RAB27B	2.00784	6.50578	0.00326628	0.0472693	0.153749	0.153749
SLC23A1	-1.7672	2.02802	0.00327639	0.0473872	0.0201741	0.0473872
MAN1C1	-1.74051	4.0328	0.0032788	0.0473938	0.0190259	0.0473938
LOC100130673	3.29307	-1.09547	0.00331864	0.047941	0.0837382	0.0837382
SNORA14A	-1.72577	3.03546	0.00332565	0.0480089	0.277427	0.277427
AK128361	2.35655	0.652896	0.00333009	0.0480089	0.16213	0.16213
APOBEC3B	2.42461	0.676673	0.00333009	0.0480089	0.122592	0.122592
CREB3L1	2.23311	4.76631	0.00333128	0.0480089	0.0512178	0.0512178
C2CD4A	2.06406	3.3362	0.00333445	0.048026	0.0583369	0.0583369
KDR	-1.70713	5.04412	0.00334711	0.0481797	0.0125864	0.0481797
NUDT10	-1.99927	0.23543	0.00335372	0.0482462	0.033722	0.0482462
LINC00520	3.19581	-0.762865	0.00336213	0.0483383	0.267962	0.267962
AK054972	-1.65617	3.1508	0.00336534	0.0483557	0.267621	0.267621
HIST1H1D	2.18349	4.33123	0.00339798	0.0487958	0.00889216	0.0487958
SLC16A3	2.25606	5.01063	0.00341079	0.0489506	0.00219912	0.0489506
MSL3P1	1.94333	2.82614	0.00342004	0.049048	0.010181	0.049048
RAB17	-1.65263	3.33646	0.00342162	0.049048	0.138486	0.138486
ZBBX	3.72268	-1.49483	0.00345005	0.0493599	0.190169	0.190169
LRRIQ4	3.85899	-1.49478	0.00345005	0.0493599	0.0254744	0.0493599
MYBPHL	3.68648	-1.50381	0.00345005	0.0493599	0.152096	0.152096
IL6ST	-1.75551	9.54877	0.00345331	0.0493599	0.0364188	0.0493599
ANXA13	-1.75218	3.77011	0.00345358	0.0493599	0.496969	0.496969
DACT2	-1.901	0.574508	0.00345708	0.0493808	0.0728356	0.0728356
HS3ST2	2.21602	0.747924	0.003465	0.0494646	0.152548	0.152548
CKAP2L	2.13369	2.76394	0.00347552	0.0495566	6.35589e-05	0.0495566
BNC1	-2.17435	-1.19963	0.00347553	0.0495566	0.0524709	0.0524709
GPR126	-1.72347	6.8405	0.00347986	0.0495891	0.188126	0.188126
C3orf65	2.24635	2.38388	0.00348314	0.0496066	0.00147927	0.0496066
AK127974	-3.37902	-3.51365	0.00351614	0.0499296	0.251646	0.251646
SST	-3.37902	-3.47712	0.00351614	0.0499296	0.557728	0.557728
AMHR2	-3.37902	-3.5149	0.00351614	0.0499296	0.265485	0.265485
PHOX2B	-3.37902	-3.49832	0.00351614	0.0499296	0.345713	0.345713
C13orf26	-3.37902	-3.51433	0.00351614	0.0499296	0.0901925	0.0901925
BLM	2.24236	3.41822	0.00354505	0.0503106	0.00224199	0.0503106
IL1RL1	-1.79397	4.05755	0.00355752	0.050458	0.302474	0.302474
ISOC1	-1.73242	4.58554	0.00357245	0.0506152	0.00970361	0.0506152
SYNGR3	2.58407	0.113111	0.00357279	0.0506152	0.0698203	0.0698203
EHF	2.2053	8.63198	0.0035783	0.0506636	0.149077	0.149077
LOC150197	2.53393	1.86473	0.00358705	0.0507304	0.0755115	0.0755115
TPX2	2.07997	4.54101	0.00358721	0.0507304	0.0647986	0.0647986
CCNE1	2.3222	1.65608	0.00358965	0.0507352	0.0368423	0.0507352
KCND3	-1.76193	2.23199	0.00359546	0.0507877	0.0396369	0.0507877
COL6A4P1	6.3316	-2.07204	0.00362209	0.0510568	0.0044144	0.0510568
TLX2	6.37992	-2.07339	0.00362209	0.0510568	0.000404012	0.0510568
ENAM	-1.59471	1.95589	0.00362226	0.0510568	0.448939	0.448939
TNFRSF6B	2.2505	2.23137	0.00362508	0.0510568	0.0154063	0.0510568
KLK7	2.42023	2.58045	0.00362578	0.0510568	0.130801	0.130801
SRD5A1	-1.77155	4.5755	0.00362717	0.0510568	0.462263	0.462263
MTHFS	-1.54016	4.09644	0.00363056	0.0510748	0.246939	0.246939
TNNI2	-1.87899	0.729471	0.00363832	0.0511542	0.911305	0.911305
MELK	2.15649	3.67632	0.00364589	0.0512308	0.000287298	0.0512308
TTLL6	2.00896	2.97995	0.00367209	0.0515691	0.275824	0.275824
IGFBP3	-1.69745	7.51166	0.00368306	0.0516932	0.510033	0.510033
TDRD10	-1.91497	0.342285	0.00369502	0.0518309	0.0105787	0.0518309
ANO9	2.17251	3.75833	0.0037012	0.0518876	0.0576343	0.0576343
KCNK1	2.26232	5.28196	0.00370403	0.0518972	0.0641132	0.0641132
TNFSF14	-1.74982	5.7521	0.00370719	0.0519113	0.319493	0.319493
FLJ34503	-2.08571	-0.857172	0.00371423	0.05198	0.180512	0.180512
GCDH	-1.61242	3.1641	0.00372444	0.0520658	0.335776	0.335776
AK298056	-1.29664	3.01811	0.00372467	0.0520658	0.0879521	0.0879521
ADK	-1.57816	4.33561	0.0037415	0.0522709	0.194901	0.194901
FAHD2A	-1.66712	2.77484	0.00375712	0.0524587	0.225915	0.225915
COL11A1	1.95738	4.9686	0.00377571	0.0526879	0.628682	0.628682
AK022898	-1.68735	0.390255	0.00380408	0.0530532	0.621871	0.621871
CDCA8	2.11413	2.72055	0.00382224	0.0532758	0.00255876	0.0532758
Z49981	3.79244	-1.52651	0.0038425	0.0534658	0.307786	0.307786
BC046497	3.8261	-1.51841	0.0038425	0.0534658	0.0495508	0.0534658
AK127224	3.64936	-1.55247	0.0038425	0.0534658	0.15674	0.15674
AY387666	2.53501	-0.0586052	0.00384599	0.0534835	0.0878595	0.0878595
GTSF1	2.34791	0.540534	0.00385105	0.0535231	0.792022	0.792022
MYOM2	-1.79412	-0.351168	0.00385569	0.0535569	0.0134915	0.0535569
SEPX1	-1.61988	3.20911	0.00386959	0.0536923	0.326609	0.326609
DGCR5	-1.57816	0.905218	0.00386988	0.0536923	0.458945	0.458945
HELLS	2.16375	4.86561	0.00389122	0.0539576	0.0106442	0.0539576
C15orf48	2.27088	3.46162	0.00389465	0.0539741	0.159421	0.159421
HIST1H4L	2.36089	1.21968	0.00392719	0.0543939	0.0583149	0.0583149
TREM2	2.33794	1.27671	0.00393016	0.054404	0.00342927	0.054404
HIST1H2AD	2.21535	1.67471	0.00394178	0.0545336	0.06766	0.06766
SLC25A42	-1.64443	4.05621	0.00394601	0.0545609	0.27458	0.27458
OR2B6	3.29307	-1.13893	0.00395208	0.0545825	0.0452419	0.0545825
HOXA9	3.15905	-1.15264	0.00395208	0.0545825	0.0940731	0.0940731
FOSB	-1.37513	5.79232	0.00397409	0.0548551	0.0627617	0.0627617
NR5A2	-1.73139	5.1719	0.00399107	0.0550581	0.00920018	0.0550581
POU4F1	2.22421	-0.0740488	0.00403029	0.0555529	0.514641	0.514641
SNORA66	1.9518	2.14157	0.00403153	0.0555529	0.170752	0.170752
PP7080	-1.08977	3.902	0.00407606	0.0561306	0.372818	0.372818
KIF6	-1.97913	-1.00371	0.0040781	0.0561306	0.0206725	0.0561306
MSRA	-1.60668	3.20261	0.0041357	0.0568911	0.00730959	0.0568911
SLC9A3R2	-1.42482	4.34963	0.00415066	0.0570645	0.0515183	0.0570645
DLX6	6.17613	-2.16304	0.004189	0.057533	0.0214759	0.057533
INHBB	-1.64262	2.39167	0.00418949	0.057533	0.0942079	0.0942079
ITGB4	2.36997	6.88789	0.00419371	0.0575582	0.156792	0.156792
LOC727982	2.90781	-0.86396	0.0042007	0.0576051	0.585467	0.585467
C1orf116	2.24195	6.14158	0.00420443	0.0576051	0.154523	0.154523
PTMS	-1.64394	4.10987	0.00420618	0.0576051	0.213006	0.213006
HS3ST5	2.24074	0.925444	0.00420764	0.0576051	0.265841	0.265841
SYN1	-1.72065	0.402833	0.00420902	0.0576051	0.113048	0.113048
CENPK	2.1663	2.44449	0.00423476	0.0579246	0.00777866	0.0579246
GDPD2	2.27951	0.0376485	0.00424019	0.0579661	0.211502	0.211502
HIST1H3F	2.26938	3.00026	0.00428826	0.0585901	0.0188664	0.0585901
SYT8	-1.72711	1.71869	0.00432608	0.059054	0.825985	0.825985
MAGED4	3.37288	-0.569698	0.0043271	0.059054	0.912164	0.912164
UBE2T	2.39961	1.46638	0.00436905	0.059593	0.00784451	0.059593
C19orf33	2.30762	2.60354	0.00437305	0.0596054	0.162114	0.162114
IGFN1	-1.69282	1.68275	0.00437489	0.0596054	0.00487206	0.0596054
BC038245	2.62594	-0.43629	0.00439041	0.0597832	0.0552791	0.0597832
PEG10	2.07456	5.70861	0.0044056	0.0599562	0.676745	0.676745
CACNA2D3	-1.38363	1.31903	0.0044144	0.0600423	0.581281	0.581281
AP1M2	2.33735	3.63224	0.00442397	0.0601387	0.142982	0.142982
SNORA40	2.10343	3.6637	0.00442911	0.0601748	0.170766	0.170766
DERL3	2.11962	4.10431	0.00443718	0.0602506	0.0635361	0.0635361
FUT5	-2.58032	-2.67194	0.00446124	0.0605432	0.000342973	0.0605432
CLYBL	-1.67482	3.26031	0.00450035	0.0610397	0.110567	0.110567
NTRK3	-1.77738	1.26952	0.00451259	0.0611715	0.0291191	0.0611715
NPR1	-1.71335	2.68145	0.00452397	0.0612808	0.0112799	0.0612808
TMEM132E	-1.90497	-0.353353	0.00452572	0.0612808	0.00631453	0.0612808
MUC13	2.09802	6.91025	0.0045295	0.0612977	0.170554	0.170554
HBT8	-1.669	5.53419	0.0045534	0.0615867	0.358973	0.358973
HIST2H4A	2.03867	5.00755	0.00455812	0.0616161	0.00138406	0.0616161
CEBPA	-1.52883	4.63682	0.00456284	0.0616455	0.479596	0.479596
KCNJ15	-1.61487	3.88674	0.00456568	0.0616495	0.415961	0.415961
CLCA2	2.21688	0.154223	0.00460195	0.0621045	0.471985	0.471985
ABCA4	-1.90179	-0.811581	0.00461204	0.062206	0.000168167	0.062206
LOC645249	2.92139	-0.62665	0.00462167	0.0622318	0.00150237	0.0622318
SV2C	2.55327	-0.662544	0.00462167	0.0622318	0.300375	0.300375
CXorf30	2.59675	-0.66638	0.00462167	0.0622318	0.616649	0.616649
PHF2P1	2.29527	1.18328	0.00463892	0.0624293	0.723101	0.723101
FSHR	-3.02004	-3.26348	0.00465403	0.0624936	0.0504822	0.0624936
BC041872	-3.02004	-3.29449	0.00465403	0.0624936	0.265304	0.265304
MORN5	-3.02004	-3.24289	0.00465403	0.0624936	0.575149	0.575149
TUSC5	-3.02004	-3.24086	0.00465403	0.0624936	0.380191	0.380191
HTR2A	-1.74707	0.768641	0.00465888	0.0625241	0.0338369	0.0625241
MGMT	-1.43463	2.72931	0.00466963	0.0626336	0.178252	0.178252
TFCP2L1	1.91386	6.20667	0.00476077	0.0638207	0.170119	0.170119
ECI2	-1.38339	4.92143	0.00476665	0.0638642	0.261488	0.261488
ZNF280A	3.72268	-1.57582	0.00478754	0.0640454	0.20399	0.20399
PADI2	2.03015	3.49888	0.00479049	0.0640454	0.0120829	0.0640454
DUSP5P	2.29065	0.146033	0.00479168	0.0640454	0.030865	0.0640454
USP44	-1.65707	1.1181	0.00479326	0.0640454	0.775903	0.775903
CHST4	-1.56094	4.81231	0.0047977	0.0640454	0.464093	0.464093
KIAA0125	2.05199	4.79706	0.0047979	0.0640454	0.98833	0.98833
HIST1H3J	2.23688	1.38644	0.0047987	0.0640454	0.166678	0.166678
LIPH	2.13385	4.64339	0.0048136	0.0642087	0.172263	0.172263
FAM133A	2.42149	0.0266917	0.00483263	0.064427	0.682503	0.682503
OR8G1	6.3316	-2.14259	0.00485809	0.0645943	0.248125	0.248125
IL19	6.7173	-2.04378	0.00485809	0.0645943	0.0464752	0.0645943
OTX2	6.3316	-2.13489	0.00485809	0.0645943	0.158404	0.158404
BC068290	6.12034	-2.20742	0.00485809	0.0645943	0.220262	0.220262
PLA2G5	-1.84396	0.600587	0.00485852	0.0645943	0.21486	0.21486
RAMP3	-1.66695	2.7635	0.00487527	0.0647814	0.0495489	0.0647814
TNFSF9	2.48062	0.384643	0.00488238	0.0648402	0.0114446	0.0648402
LOC641518	2.86154	-0.903974	0.0048896	0.0649005	0.0259829	0.0649005
LOC727849	2.34903	4.00905	0.00489456	0.0649022	0.555467	0.555467
ALAD	-1.60952	5.45213	0.00489762	0.0649022	0.128483	0.128483
E2F1	2.24091	2.408	0.00489777	0.0649022	0.0207287	0.0649022
MAOB	-1.22818	5.85419	0.00490936	0.0650201	0.0488394	0.0650201
NPTXR	-1.67998	3.87792	0.00491469	0.0650552	0.161622	0.161622
OLFR959	-3.81566	-3.98193	0.00497453	0.0657393	0.203167	0.203167
OXGR1	-3.81566	-3.95797	0.00497453	0.0657393	0.0593629	0.0657393
DAZ2	-3.21176	-3.72121	0.00497453	0.0657393	0.491308	0.491308
AK128707	1.92989	4.29711	0.00498654	0.065862	0.0114008	0.065862
MEPE	-2.32426	-1.93374	0.00499261	0.0658972	0.0401529	0.0658972
LOC100507096	-2.67893	-2.51875	0.00499737	0.0658972	0.596197	0.596197
BC039377	-2.46839	-2.52145	0.00499737	0.0658972	0.314012	0.314012
ABHD12B	-2.01775	-1.05654	0.00500821	0.0660042	0.106626	0.106626
AQP7P1	-1.81591	3.91474	0.00503191	0.0662805	0.0192085	0.0662805
GMDS	2.34047	5.25226	0.00506429	0.0666706	0.161855	0.161855
CYP4F30P	2.09829	1.47105	0.00507633	0.0667928	0.275257	0.275257
SCARA5	-1.61901	3.19407	0.00508405	0.0667997	0.0764016	0.0764016
LOC200772	-1.97154	-0.665843	0.00508514	0.0667997	0.548894	0.548894
CACNA1B	-1.96869	-0.686568	0.00508514	0.0667997	0.619383	0.619383
ALDH5A1	-1.67228	6.16229	0.00510382	0.0669272	0.245439	0.245439
UGT1A5	-1.78371	2.92095	0.00510515	0.0669272	0.0447195	0.0669272
TTC22	1.89975	2.60556	0.00510579	0.0669272	0.0576143	0.0669272
BC031243	-1.90497	-0.391499	0.0051059	0.0669272	0.0201762	0.0669272
DKFZp667J0810	2.09145	8.97258	0.00511701	0.0670364	0.880649	0.880649
LGSN	1.9254	4.97213	0.0051223	0.0670694	0.69874	0.69874
C1orf115	-1.56236	4.8613	0.00519016	0.0679213	0.221768	0.221768
DSCAM	-1.79457	-0.63472	0.00519486	0.0679459	0.00678813	0.0679459
NPCR	-1.62835	2.29906	0.00521371	0.0681557	0.689657	0.689657
DNAJA4	2.35532	6.27875	0.00522986	0.0683298	0.0659186	0.0683298
NPTX1	1.85677	3.06214	0.00527222	0.0688462	0.400611	0.400611
C10orf90	-2.05298	-1.81702	0.00528011	0.0688823	0.0107831	0.0688823
PNLIPRP2	2.71984	-0.666969	0.00528068	0.0688823	0.567255	0.567255
FONG	-1.67912	1.4518	0.00528941	0.068959	0.0581465	0.068959
LOC283710	2.52749	0.264488	0.00532272	0.0693558	0.0848364	0.0848364
GSTO1	-1.51762	4.75594	0.00532803	0.0693877	0.24257	0.24257
USP43	-1.64437	3.33243	0.0053698	0.069894	0.696113	0.696113
EVI1	2.10275	2.04506	0.00537404	0.0699117	0.0372207	0.0699117
KIF26B	2.09682	4.78412	0.00540305	0.0702513	0.266669	0.266669
FBLN5	-1.65978	5.79984	0.00543451	0.0706223	0.0202063	0.0706223
AK056431	-1.74356	1.24145	0.00546011	0.0709169	0.109525	0.109525
LPHN2	-1.70279	6.34807	0.00547665	0.0710936	0.0193386	0.0710936
SHD	-2.5607	-2.42235	0.00548089	0.0711105	0.439262	0.439262
SPINK4	2.25362	0.791018	0.0054863	0.0711425	0.797047	0.797047
EHD3	-1.65511	3.59832	0.00549601	0.0712302	0.215709	0.215709
ST6GALNAC1	2.13536	4.57977	0.00550133	0.071261	0.160376	0.160376
RCL1	-1.5992	4.03943	0.00553323	0.0716359	0.239534	0.239534
ZNF74	2.11523	4.64659	0.00557361	0.0721201	0.117792	0.117792
NFASC	-1.64613	5.36609	0.00558872	0.072277	0.0127294	0.072277
ADSSL1	-1.52096	1.62744	0.00559369	0.0723027	0.0130597	0.0723027
DQ575049	2.0113	3.38753	0.00561471	0.0725356	0.962562	0.962562
LOC574538	-2.78038	-3.05744	0.00564297	0.072646	0.00529466	0.072646
av27s1	-2.78038	-3.05015	0.00564297	0.072646	0.337922	0.337922
BC021693	2.73937	-0.69697	0.00564918	0.072646	0.0685335	0.072646
SLC6A7	2.73937	-0.700602	0.00564918	0.072646	0.005626	0.072646
TERT	2.83325	-0.685982	0.00564918	0.072646	0.148429	0.148429
CD164L2	6.17613	-2.24297	0.00565028	0.072646	0.000212006	0.072646
SULT1C3	6.28162	-2.20857	0.00565028	0.072646	0.00828427	0.072646
AMY1A	6.17613	-2.22308	0.00565028	0.072646	0.190828	0.190828
BC015784	6.17613	-2.22582	0.00565028	0.072646	0.023948	0.072646
KRTAP5-1	3.52869	-1.16961	0.00567006	0.0728617	0.107193	0.107193
CDCA3	2.136	1.66884	0.00568989	0.0730776	0.00700159	0.0730776
WASF3	-1.71746	3.48146	0.005695	0.0731044	0.0730144	0.0731044
TNFRSF18	2.9304	-0.938333	0.0057076	0.0732274	0.0201048	0.0732274
SLC13A3	-1.31308	2.81748	0.00571811	0.0733096	0.205914	0.205914
PTPRD	-1.62224	4.38107	0.00572007	0.0733096	0.0299146	0.0733096
KRT80	2.01178	3.53453	0.00576262	0.0738159	0.122324	0.122324
FKBP5	-1.77165	8.19783	0.00576748	0.0738389	0.375725	0.375725
CYP19A1	1.88077	2.25812	0.00578059	0.0739365	0.470497	0.470497
LGALS9C	2.46549	0.546961	0.00578121	0.0739365	0.341502	0.341502
PRC1	2.15048	4.51075	0.00581001	0.0742657	0.00011682	0.0742657
KRTCAP3	2.18478	2.11941	0.00582009	0.0743552	0.040451	0.0743552
ANXA9	-1.60656	2.21813	0.00583817	0.0745467	0.00569203	0.0745467
PLK4	2.02563	3.05532	0.00586909	0.0749021	0.0222811	0.0749021
PCP4	-2.15446	-2.22942	0.00591651	0.075402	0.53182	0.53182
HMP19	-2.46376	-2.28473	0.00591651	0.075402	0.535779	0.535779
C19orf59	2.44135	-0.168552	0.00591802	0.075402	0.0136825	0.075402
HCAR3	2.12169	1.92615	0.00592356	0.075402	0.296963	0.296963
SYNPO2	-1.58341	8.0247	0.00592384	0.075402	0.232885	0.232885
PCDHGA3	-1.68001	0.973624	0.00596629	0.0759023	0.0515531	0.0759023
IGSF9B	2.11734	4.19883	0.0059771	0.0759664	0.106285	0.106285
HIST2H2AA3	2.09657	4.48145	0.0059776	0.0759664	0.0087192	0.0759664
BCL2A1	2.09899	2.55212	0.0059885	0.0760526	0.00852466	0.0760526
FAP	1.82594	4.45057	0.00599067	0.0760526	0.0753701	0.0760526
ACHE	2.03741	2.67848	0.00599959	0.0761138	0.00544028	0.0761138
VRTN	3.85899	-1.59845	0.00600178	0.0761138	0.408043	0.408043
LPL	2.10323	4.26092	0.00600542	0.07612	0.151937	0.151937
ACOT6	-1.88194	-1.58752	0.00603148	0.0763904	0.085437	0.085437
MMP12	2.14898	2.84937	0.00603307	0.0763904	0.144637	0.144637
LOC285768	2.85132	-0.710587	0.0060467	0.076523	0.102798	0.102798
BC070322	-1.85205	-0.350651	0.00605237	0.0765547	0.174353	0.174353
GCH1	-1.56502	5.35555	0.00610522	0.0771828	0.386286	0.386286
MTSS1L	-1.39193	4.60894	0.00611302	0.0772095	0.0375163	0.0772095
ANKRD22	1.97137	4.29578	0.00611371	0.0772095	0.00542701	0.0772095
EFCAB4A	2.2764	2.88066	0.0061285	0.0773559	0.078058	0.078058
SPATA17	2.59111	0.613413	0.00620582	0.078291	0.131763	0.131763
PAX9	3.18687	-1.24546	0.00622122	0.0783672	0.276452	0.276452
POU5F1B	3.13069	-1.27581	0.00622122	0.0783672	0.0602643	0.0783672
GPC6	-1.58911	6.15848	0.00622157	0.0783672	0.00852489	0.0783672
BC015662	1.88794	3.46942	0.006259	0.0787785	0.178458	0.178458
SLC25A27	-1.69611	4.18691	0.00626074	0.0787785	0.00975317	0.0787785
SNORA10	1.93032	4.69363	0.00630893	0.0793437	0.00636898	0.0793437
NGEF	-1.52645	2.95024	0.00631814	0.0793571	0.119652	0.119652
LCN10	-1.88503	-0.591128	0.00632265	0.0793571	0.0283631	0.0793571
FH	-1.44388	5.01256	0.00632272	0.0793571	0.331223	0.331223
XYLB	-1.64916	4.25995	0.00632312	0.0793571	0.299301	0.299301
GPRIN1	1.92564	2.29302	0.0063438	0.0795754	0.0305153	0.0795754
2016-09-04	-1.65822	3.28268	0.00635063	0.0796198	0.112513	0.112513
ETV7	2.08599	2.39409	0.00636818	0.0797936	0.0408114	0.0797936
DL490846	1.72016	3.4749	0.00637256	0.0797936	0.469952	0.469952
PIGR	2.32997	10.4496	0.00637439	0.0797936	0.45948	0.45948
SNORA18	1.89163	3.53285	0.00638461	0.0798803	0.523309	0.523309
FSCN2	2.8769	-0.310914	0.00642473	0.0800976	0.0396589	0.0800976
TMPRSS9	-1.7172	0.305377	0.00642565	0.0800976	0.00266486	0.0800976
BC022082	-5.24522	-4.64724	0.00642962	0.0800976	0.225124	0.225124
PROKR1	-5.24522	-4.64765	0.00642962	0.0800976	0.42265	0.42265
Nkx2_2as	-5.24522	-4.64765	0.00642962	0.0800976	0.42265	0.42265
SPATA8	-5.24522	-4.6456	0.00642962	0.0800976	0.42265	0.42265
CES1P2	-5.24522	-4.66003	0.00642962	0.0800976	0.0167177	0.0800976
RFPL1	-5.24522	-4.64765	0.00642962	0.0800976	0.42265	0.42265
CERS2	-1.56826	7.08504	0.00643177	0.0800976	0.155368	0.155368
HIST1H2BF	2.01424	1.96992	0.00648563	0.0806916	0.0007705	0.0806916
C8orf73	2.05153	3.04672	0.00648915	0.0806916	0.0118188	0.0806916
DCT	-2.60682	-2.88614	0.00648948	0.0806916	0.00340098	0.0806916
SBK1	2.0116	1.50671	0.00649595	0.0807001	0.0414491	0.0807001
FAM205A	-1.69791	0.104512	0.00649979	0.0807001	0.00798375	0.0807001
SLC37A4	-1.52664	4.37512	0.00650016	0.0807001	0.196841	0.196841
MUC15	2.05306	2.53224	0.00650645	0.0807366	0.0721792	0.0807366
BTD	-1.54613	3.81595	0.00654165	0.0811318	0.116106	0.116106
SLC43A1	-1.33298	4.61107	0.00655917	0.0813075	0.0360335	0.0813075
BC033281	1.98753	5.97765	0.00656797	0.0813729	0.735767	0.735767
HSDL2	-1.62497	5.88361	0.00658209	0.0813729	0.0929528	0.0929528
AX748067	6.17613	-2.25624	0.00659135	0.0813729	0.177631	0.177631
LOC284798	6.12034	-2.29816	0.00659135	0.0813729	0.0544727	0.0813729
BC028044	6.12034	-2.28145	0.00659135	0.0813729	0.0918969	0.0918969
UPK1A	6.22984	-2.24083	0.00659135	0.0813729	0.23533	0.23533
PLA2G2F	6.17613	-2.25258	0.00659135	0.0813729	0.0774195	0.0813729
DUX4L4	5.93874	-2.34444	0.00659135	0.0813729	0.350617	0.350617
IL2RG	1.87822	5.10636	0.00659721	0.0813861	0.103014	0.103014
CHIT1	2.01093	1.4552	0.00659914	0.0813861	0.00905945	0.0813861
GRID2IP	2.3967	-0.0575758	0.00661051	0.0814847	0.00632771	0.0814847
KIAA1239	1.8687	1.58442	0.00661471	0.081495	0.510036	0.510036
MUC3B	1.69966	4.72502	0.00662979	0.0816113	0.531513	0.531513
EPR-1	2.20518	0.751057	0.00663089	0.0816113	0.256133	0.256133
FAM3D	2.05725	3.0414	0.00664324	0.0816863	0.173889	0.173889
PMEPA1	1.99151	7.17634	0.00664375	0.0816863	0.0992003	0.0992003
LRTM1	-1.86954	-2.04283	0.00666355	0.0818883	0.800491	0.800491
MYLK	-1.57645	7.43473	0.00667913	0.082038	0.0456208	0.082038
EBP	-1.5052	3.92737	0.0066995	0.0822465	0.464278	0.464278
FCER1A	-1.64257	1.47445	0.00670538	0.0822769	0.0514198	0.0822769
IGFBP4	-1.58672	7.88207	0.00671222	0.0823191	0.00180726	0.0823191
GJB1	-1.37315	4.62688	0.00671961	0.0823416	0.0823993	0.0823993
CCNB1	2.02063	3.11555	0.00672086	0.0823416	0.00453226	0.0823416
C15orf45	3.61126	-1.67737	0.00673612	0.0824868	0.0209115	0.0824868
MAGED4B	2.42395	3.38314	0.00674877	0.0825998	0.295904	0.295904
MST1R	2.07863	5.13341	0.00676642	0.082774	0.167894	0.167894
ADRB3	-1.77808	-0.433151	0.00677488	0.0828255	0.754333	0.754333
IL33	-1.40049	5.01406	0.00677747	0.0828255	0.00670077	0.0828255
CASC5	1.9035	4.69027	0.00680583	0.0831301	0.000143965	0.0831301
VMO1	-1.7476	-1.31758	0.00682514	0.0833238	0.184464	0.184464
IL1A	2.16617	1.01789	0.00683074	0.0833502	0.00525353	0.0833502
TOB2P1	2.57336	-0.200557	0.00686673	0.0837049	0.0138622	0.0837049
BC069809	2.31124	-0.213201	0.00686673	0.0837049	0.24199	0.24199
PLCB4	2.07976	5.46759	0.00687101	0.0837149	0.0959268	0.0959268
STOM	-1.67643	8.00432	0.0068842	0.0838334	0.0204773	0.0838334
ABCA1	-1.55144	7.97885	0.00688836	0.0838419	0.136265	0.136265
BC029255	2.04681	2.53707	0.00689599	0.0838925	0.0859791	0.0859791
KCNN2	-1.51089	2.0178	0.00690632	0.083976	0.257733	0.257733
TSPAN9	-1.61665	4.84794	0.00693969	0.0843394	0.0475654	0.0843394
AQP7	-1.74639	1.86656	0.00695151	0.0844406	0.0502708	0.0844406
BC033061	-1.54977	4.38261	0.00698403	0.0847443	0.00585405	0.0847443
AK092143	-1.91636	-1.92395	0.00698404	0.0847443	0.517485	0.517485
HIST1H4I	2.31647	0.291483	0.00699247	0.0847443	0.147896	0.147896
HIST2H3D	2.38254	0.297816	0.00699247	0.0847443	0.057236	0.0847443
CLEC9A	-1.92538	-1.28032	0.00699402	0.0847443	0.0114429	0.0847443
C6orf132	2.16256	5.51127	0.00700591	0.0848458	0.083532	0.0848458
SMPD1	-1.57807	3.66474	0.00701977	0.0849712	0.0576425	0.0849712
[truncated: 22,198 more rows]
